# Supplementary material for: Responses of roots and rhizosphere of female papaya to the exogenous application of GA3
Source: BMC Plant Biol. 2023 Jan 16;23:35. doi: 10.1186/s12870-022-04025-6 (PMC9841646; doi:10.1186/s12870-022-04025-6)
Supplement: Supplementary file 1 — Additional file 1 . [file 12870_2022_4025_MOESM1_ESM.xlsx]

## Sheet: Sheet1
#ID	name	FCKR-1	FCKR-2	FCKR-3	FGAR-1	FGAR-2	FGAR-3	FCKRh-3	FCKRh-1	FCKRh-2	FGARh-1	FGARh-2	FGARh-3	KEGG_annotation	KEGG_pathway_annotation	LM_ID	NAME	SYSTEMATIC_NAME	SYNONYMS	CATEGORY(lipidmaps)	MAIN_CLASS(lipidmaps)	SUB_CLASS(lipidmaps)	HMDB_ID	kingdom(HMDB)	super_class(HMDB)	HMDB_taxonomy	sub_class(HMDB)	pubchem_compound_id(HMDB)	cas_registry_number(HMDB)
neg_1005	cyclo-Dopa 5-O-glucoside	1058.79	830.164	925.216	898.384	1007.3	822.212	12.2406	28.9728	31.4921	27.582	1.16908e-09	7.99813	C17751	Betalain biosynthesis(ko00965)	--	--	--	--	--	--	--	--	--	--	--	--	--	--
neg_1019	Aconitic acid	1478.73	749.587	528.334	1381.66	2037.97	1154.39	3.12407	1.7993	1.9449	3.70692	3.8619	1.14253	C00417	2-Oxocarboxylic acid metabolism(ko01210);;Metabolic pathways(ko01100);;Biosynthesis of secondary metabolites(ko01110);;Citrate cycle (TCA cycle)(ko00020);;Glyoxylate and dicarboxylate metabolism(ko00630);;C5-Branched dibasic acid metabolism(ko00660)	--	--	--	--	--	--	--	HMDB0000958	Organic compounds	Organic acids and derivatives	Carboxylic acids and derivatives	Tricarboxylic acids and derivatives	444212	4023-65-8
neg_1032	UDP-L-Ara4N	3.27539	127.121	12.3055	51.9111	37.0977	69.6269	1.16908e-09	2.73213	1.16908e-09	1.16908e-09	1.16908e-09	1.16908e-09	C16153	Amino sugar and nucleotide sugar metabolism(ko00520);;Metabolic pathways(ko01100)	--	--	--	--	--	--	--	--	--	--	--	--	--	--
neg_1064	Quercetin 3-O-(6-O-malonyl-beta-D-glucoside)	864.832	866.425	1102.45	772.977	906.426	913.134	1.16908e-09	1.16908e-09	1.16908e-09	1.16908e-09	1.16908e-09	1.16908e-09	C12638	Flavone and flavonol biosynthesis(ko00944)	--	--	--	--	--	--	--	HMDB0037368	Organic compounds	Benzenoids	Naphthalenes	Phenylnaphthalenes	14730813	96862-01-0
neg_1066	Indoleglycerol phosphate	143.59	35.774	198.477	12.4729	108.336	63.2478	1.16908e-09	1.16908e-09	1.16908e-09	1.16908e-09	1.16908e-09	1.16908e-09	C03506	Biosynthesis of amino acids(ko01230);;Biosynthesis of secondary metabolites(ko01110);;Metabolic pathways(ko01100);;Benzoxazinoid biosynthesis(ko00402);;Phenylalanine, tyrosine and tryptophan biosynthesis(ko00400)	--	--	--	--	--	--	--	--	--	--	--	--	--	--
neg_1090	ITP	1.16908e-09	28.7564	8.35664	35.033	2.21822	3.18182	1.16908e-09	1.16908e-09	1.16908e-09	1.16908e-09	1.16908e-09	1.16908e-09	C00081	Purine metabolism(ko00230);;Metabolic pathways(ko01100)	--	--	--	--	--	--	--	HMDB0000189	Organic compounds	Nucleosides, nucleotides, and analogues	Purine nucleotides	Purine ribonucleotides	8583	132-06-9
neg_1112	N1-Amidinostreptamine 6-phosphate	39.7399	42.4274	25.8447	33.7122	149.019	64.8111	1.16908e-09	1.16908e-09	1.16908e-09	1.16908e-09	1.16908e-09	1.16908e-09	C11351	Biosynthesis of secondary metabolites(ko01110)	--	--	--	--	--	--	--	--	--	--	--	--	--	--
neg_1127	UDP-6-sulfoquinovose	1.16908e-09	27.7181	1.16908e-09	34.1257	1.11251	4.97863	1.16908e-09	1.16908e-09	1.16908e-09	1.16908e-09	1.16908e-09	1.16908e-09	C11521	Glycerolipid metabolism(ko00561);;Metabolic pathways(ko01100);;Amino sugar and nucleotide sugar metabolism(ko00520)	--	--	--	--	--	--	--	--	--	--	--	--	--	--
neg_1138	Pentanoyl-CoA	148.715	806.261	7.169	893.022	691.044	459.967	1.16908e-09	1.16908e-09	1.16908e-09	1.16908e-09	1.16908e-09	1.16908e-09	C00888	Glyoxylate and dicarboxylate metabolism(ko00630)	LMFA07050362	pentanoyl-CoA	3'-phosphoadenosine 5'-(3-{(3R)-3-hydroxy-2,2-dimethyl-4-oxo-4-[(3-oxo-3-{[2-(pentanoylsulfanyl)ethyl]amino}propyl)amino]butyl} dihydrogen diphosphate)	5:0-CoA;C5:0-CoA;S-Valeryl-coenzym-A;S-valeryl-CoA;S-valeryl-coenzyme-A;coenzyme A S-pentanoate;pentanoyl-coenzyme A;valeryl-CoA;valeryl-coenzyme A	Fatty Acyls [FA]	Fatty esters [FA07]	Fatty acyl CoAs [FA0705]	--	--	--	--	--	--	--
neg_1153	Cytidine 5'-{[hydroxy(2-hydroxyethyl)phosphonoyl]phosphate}	12.6047	16.6666	1.93531	55.1761	1.16908e-09	3.62237	1.16908e-09	1.16908e-09	1.16908e-09	1.16908e-09	1.16908e-09	1.16908e-09	C22216	Metabolic pathways(ko01100);;Biosynthesis of secondary metabolites(ko01110);;Biosynthesis of various secondary metabolites - part 2(ko00998)	--	--	--	--	--	--	--	--	--	--	--	--	--	--
neg_1201	D-glycero-beta-D-manno-Heptose 1,7-bisphosphate	169.484	531.15	152.066	293.969	265.083	371.419	1.16908e-09	88.5408	1.16908e-09	1.16908e-09	1.91774	1.16908e-09	C11472	Metabolic pathways(ko01100)	--	--	--	--	--	--	--	--	--	--	--	--	--	--
neg_1204	Nicotinamide adenine dinucleotide (NAD)	93.6343	261.316	153.023	197.822	407.201	95.8569	1.16908e-09	2.9542	1.16908e-09	1.16908e-09	1.16908e-09	1.16908e-09	--	--	--	--	--	--	--	--	--	--	--	--	--	--	--	--
neg_1205	(-)-threo-Iso(homo)2-citrate	450.52	327.65	200.304	351.783	492.127	213.373	1.16908e-09	1.16908e-09	1.16908e-09	1.16908e-09	1.16908e-09	1.16908e-09	C16597	2-Oxocarboxylic acid metabolism(ko01210);;Metabolic pathways(ko01100)	--	--	--	--	--	--	--	--	--	--	--	--	--	--
neg_1215	Malonylglycitin	99.9256	144.773	175.67	87.153	98.683	119.135	1.16908e-09	7.79033	10.1704	9.95209	3.50841	1.16908e-09	C16197	Isoflavonoid biosynthesis(ko00943)	--	--	--	--	--	--	--	--	--	--	--	--	--	--
neg_1227	Ectoine	70.2722	37.3884	40.9804	33.1682	68.4207	40.4921	1.16908e-09	1.16908e-09	1.16908e-09	2.52727	1.16908e-09	2.37507	C06231	Glycine, serine and threonine metabolism(ko00260);;Metabolic pathways(ko01100)	--	--	--	--	--	--	--	HMDB0240650	Organic compounds	Organic acids and derivatives	Carboxylic acids and derivatives	Amino acids, peptides, and analogues	126041	96702-03-3
neg_1228	4-Hydroxy-2-quinolinecarboxylic acid	193.424	320.81	223.891	314.88	415.941	258.396	1.16908e-09	1.16908e-09	1.16908e-09	1.16908e-09	1.16908e-09	1.16908e-09	C01717	Metabolic pathways(ko01100);;Tryptophan metabolism(ko00380)	--	--	--	--	--	--	--	HMDB0000715	Organic compounds	Organoheterocyclic compounds	Quinolines and derivatives	Quinoline carboxylic acids	3845	492-27-3
neg_1230	D-Glucuronolactone	172.484	104.628	76.4859	110.958	159.652	89.7622	1.16908e-09	1.16908e-09	2.24138	1.16908e-09	1.16908e-09	1.16908e-09	C02670	Ascorbate and aldarate metabolism(ko00053);;Metabolic pathways(ko01100)	--	--	--	--	--	--	--	HMDB0006355	Organic compounds	Organoheterocyclic compounds	Furofurans	Isosorbides	2724333	32449-92-6
neg_1242	CDP-4-dehydro-3,6-dideoxy-D-glucose	121.549	174.981	74.7281	81.5642	250.563	123.265	1.16908e-09	1.16908e-09	1.16908e-09	1.16908e-09	1.16908e-09	1.16908e-09	C04297	Metabolic pathways(ko01100);;Amino sugar and nucleotide sugar metabolism(ko00520)	--	--	--	--	--	--	--	--	--	--	--	--	--	--
neg_1245	5-(5-Phospho-D-ribosylaminoformimino)-1-(5-phosphoribosyl)-imidazole-4-carboxamide	83.4066	234.777	76.7449	46.4203	172.285	101.1	1.16908e-09	1.16908e-09	1.16908e-09	1.16908e-09	1.16908e-09	1.16908e-09	C04896	Biosynthesis of amino acids(ko01230);;Metabolic pathways(ko01100);;Biosynthesis of secondary metabolites(ko01110);;Histidine metabolism(ko00340)	--	--	--	--	--	--	--	HMDB0012277	Organic compounds	Nucleosides, nucleotides, and analogues	Imidazole ribonucleosides and ribonucleotides	1-ribosyl-imidazolecarboxamides	440534	36244-83-4
neg_1251	3',5'-Cyclic GMP	9.42127	15.0304	6.34768	144.355	3.71919	0.429708	1.16908e-09	1.16908e-09	1.16908e-09	1.16908e-09	1.16908e-09	1.16908e-09	C00942	Metabolic pathways(ko01100);;Purine metabolism(ko00230)	--	--	--	--	--	--	--	HMDB0001314	Organic compounds	Nucleosides, nucleotides, and analogues	Purine nucleotides	Cyclic purine nucleotides	24316	7665-99-8
neg_1257	Imidazole-4-acetate	372.243	314.503	387.219	342.28	364.108	280.652	49.2892	61.1048	62.7951	60.3534	82.7613	43.2201	C02835	Histidine metabolism(ko00340);;Metabolic pathways(ko01100)	--	--	--	--	--	--	--	HMDB0002024	Organic compounds	Organoheterocyclic compounds	Azoles	Imidazoles	96215	645-65-8
neg_1263	Methylitaconate	11.8283	48.718	35.3136	33.996	42.259	37.6511	1.16908e-09	1.16908e-09	1.16908e-09	1.16908e-09	1.16908e-09	1.16908e-09	C02295	Nicotinate and nicotinamide metabolism(ko00760)	--	--	--	--	--	--	--	--	--	--	--	--	--	--
neg_1274	5-Phosphooxy-L-lysine	124.883	64.6794	35.0254	12.5988	77.8336	30.1225	1.16908e-09	1.16908e-09	1.16908e-09	1.16908e-09	1.16908e-09	1.16908e-09	C03366	Lysine degradation(ko00310);;Metabolic pathways(ko01100)	--	--	--	--	--	--	--	--	--	--	--	--	--	--
neg_1287	Deacetylcephalosporin C	164.267	309.576	181.447	581.44	538.082	332.853	1.16908e-09	2.40856	1.16908e-09	3.05314	1.16908e-09	1.16908e-09	C03112	Penicillin and cephalosporin biosynthesis(ko00311);;Metabolic pathways(ko01100);;Biosynthesis of secondary metabolites(ko01110)	--	--	--	--	--	--	--	--	--	--	--	--	--	--
neg_1288	1'-Hydroxyversicolorone	646.688	895.829	631.935	753.605	627.105	655.401	1.16908e-09	21.7657	1.16908e-09	5.97671	1.54924	1.16908e-09	C20503	Aflatoxin biosynthesis(ko00254);;Metabolic pathways(ko01100);;Biosynthesis of secondary metabolites(ko01110)	--	--	--	--	--	--	--	--	--	--	--	--	--	--
neg_1298	dTDP-4-oxo-2-deoxy-beta-L-xylose	179.665	405.349	237.1	310.753	485.789	150.433	1.16908e-09	1.16908e-09	1.16908e-09	19.4147	1.16908e-09	6.49058	C21353	Polyketide sugar unit biosynthesis(ko00523);;Biosynthesis of secondary metabolites(ko01110)	--	--	--	--	--	--	--	--	--	--	--	--	--	--
neg_1306	CDP-glucose	21.0411	134.687	30.6948	31.711	13.4908	154.047	1.16908e-09	1.16908e-09	1.16908e-09	1.16908e-09	1.16908e-09	1.16908e-09	C00501	Amino sugar and nucleotide sugar metabolism(ko00520);;Metabolic pathways(ko01100);;Starch and sucrose metabolism(ko00500)	--	--	--	--	--	--	--	HMDB0003369	Organic compounds	Nucleosides, nucleotides, and analogues	Pyrimidine nucleotides	Pyrimidine nucleotide sugars	439244	2906-23-2
neg_1313	UDP-2-acetamido-3-amino-2,3-dideoxy-alpha-D-glucuronate	108.717	421.656	83.2661	208.094	138.525	247.885	1.16908e-09	1.16908e-09	1.16908e-09	1.16908e-09	1.16908e-09	1.16908e-09	C20359	Metabolic pathways(ko01100);;Amino sugar and nucleotide sugar metabolism(ko00520)	--	--	--	--	--	--	--	--	--	--	--	--	--	--
neg_1408	7,8-Dihydroxanthopterin	60.3776	93.9428	69.9302	160.088	308.608	104.561	5.54446	10.9998	3.58039	1.42157	32.0248	1.16908e-09	C21065	Folate biosynthesis(ko00790)	--	--	--	--	--	--	--	--	--	--	--	--	--	--
neg_1413	Pyrrole-2-carboxylate	20.3797	236.133	382.292	349.869	246.857	129.461	1.16908e-09	1.16908e-09	1.16908e-09	1.16908e-09	1.16908e-09	1.16908e-09	C05942	Arginine and proline metabolism(ko00330)	--	--	--	--	--	--	--	HMDB0004230	Organic compounds	Organoheterocyclic compounds	Pyrroles	Pyrrole carboxylic acids and derivatives	12473	634-97-9
neg_1421	Violaceinic acid	57.4407	208.892	69.4432	614.973	380.689	463.163	1.16908e-09	1.16908e-09	1.16908e-09	1.16908e-09	1.16908e-09	1.16908e-09	C21135	Metabolic pathways(ko01100);;Biosynthesis of secondary metabolites(ko01110)	--	--	--	--	--	--	--	--	--	--	--	--	--	--
neg_1447	2-Hydroxy-2H-benzo[h]chromene-2-carboxylate	610.843	238.228	1.16908e-09	434.379	5979.69	188.14	1.16908e-09	1.16908e-09	1.16908e-09	1.16908e-09	1.16908e-09	1.16908e-09	C11425	Metabolic pathways(ko01100)	--	--	--	--	--	--	--	--	--	--	--	--	--	--
neg_1456	Hypoxanthine	85.1045	64.9745	1.16908e-09	43.2915	110.411	94.2174	1.16908e-09	1.16908e-09	1.16908e-09	1.16908e-09	1.16908e-09	1.16908e-09	C00262	Purine metabolism(ko00230);;Metabolic pathways(ko01100)	--	--	--	--	--	--	--	--	--	--	--	--	--	--
neg_1463	(2R)-2-Hydroxy-2-methylbutanenitrile	80.0383	166.544	269.861	444.922	324.745	154.469	0.668739	1.51458	1.57582	1.16908e-09	1.16908e-09	2.44607	C18796	Biosynthesis of secondary metabolites(ko01110);;Cyanoamino acid metabolism(ko00460)	--	--	--	--	--	--	--	--	--	--	--	--	--	--
neg_1474	3-[(3aS,4S,7aS)-7a-Methyl-1,5-dioxo-octahydro-1H-inden-4-yl]propanoate	83.7079	185.733	91.1149	256.08	487.714	102.227	1.16908e-09	1.16908e-09	1.16908e-09	1.16908e-09	1.16908e-09	1.16908e-09	C20199	Metabolic pathways(ko01100)	--	--	--	--	--	--	--	--	--	--	--	--	--	--
neg_1486	N-Acetyl-D-glucosamine 6-phosphate	226.581	129.964	48.7296	154.536	161.875	91.4043	1.16908e-09	1.16908e-09	1.16908e-09	1.16908e-09	1.16908e-09	1.16908e-09	C00357	Metabolic pathways(ko01100);;Amino sugar and nucleotide sugar metabolism(ko00520)	--	--	--	--	--	--	--	--	--	--	--	--	--	--
neg_1516	Folate	357.651	195.639	50.294	232.136	167.593	507.983	1.16908e-09	1.16908e-09	1.16908e-09	1.16908e-09	1.16908e-09	1.16908e-09	C00504	One carbon pool by folate(ko00670);;Metabolic pathways(ko01100);;Folate biosynthesis(ko00790)	--	--	--	--	--	--	--	HMDB0000121	Organic compounds	Organic acids and derivatives	Carboxylic acids and derivatives	Amino acids, peptides, and analogues	6037	59-30-3
neg_1546	Phe-Gly-OH	14091.4	19922.5	27742.9	23204	16374.4	32662.1	1.16908e-09	1.16908e-09	1.16908e-09	1.16908e-09	1.16908e-09	1.16908e-09	--	--	--	--	--	--	--	--	--	--	--	--	--	--	--	--
neg_1554	dTTP	151.033	237.093	291.639	218.107	204.58	317.193	1.16908e-09	1.16908e-09	1.16908e-09	1.16908e-09	1.16908e-09	1.16908e-09	C00459	Pyrimidine metabolism(ko00240);;Metabolic pathways(ko01100)	--	--	--	--	--	--	--	HMDB0001342	Organic compounds	Nucleosides, nucleotides, and analogues	Pyrimidine nucleotides	Pyrimidine deoxyribonucleotides	64968	365-08-2
neg_1563	PICOLINAFEN	2073.83	1804.47	955.019	1501.24	989.495	2348.77	1.16908e-09	1.16908e-09	1.16908e-09	1.16908e-09	1.16908e-09	1.16908e-09	--	--	--	--	--	--	--	--	--	--	--	--	--	--	--	--
neg_1567	GDP	92.2818	192.754	20.6026	85.1974	344.378	85.8866	1.16908e-09	1.16908e-09	1.16908e-09	1.16908e-09	1.16908e-09	1.16908e-09	C00035	RNA transport(ko03013);;Purine metabolism(ko00230);;Endocytosis(ko04144);;Metabolic pathways(ko01100)	--	--	--	--	--	--	--	HMDB0001201	Organic compounds	Nucleosides, nucleotides, and analogues	Purine nucleotides	Purine ribonucleotides	8977	146-91-8
neg_1577	6-Carboxy-5,6,7,8-tetrahydropterin	1.16908e-09	32.5932	21.4989	17.4738	34.4129	54.7937	1.16908e-09	1.16908e-09	1.16908e-09	1.16908e-09	1.16908e-09	1.16908e-09	C20239	Metabolic pathways(ko01100);;Folate biosynthesis(ko00790)	--	--	--	--	--	--	--	--	--	--	--	--	--	--
neg_1582	N-Acetylphosphinothricin	135.09	364.12	183.29	221.562	247.031	72.2286	1.16908e-09	1.16908e-09	1.16908e-09	1.16908e-09	1.16908e-09	1.16908e-09	C17952	Phosphonate and phosphinate metabolism(ko00440);;Biosynthesis of secondary metabolites(ko01110)	--	--	--	--	--	--	--	--	--	--	--	--	--	--
neg_1583	Taxifolin 7-O-rhamnoside	157.549	163.174	78.3121	144.699	209.555	209.769	1.16908e-09	1.16908e-09	1.16908e-09	1.16908e-09	1.16908e-09	1.16908e-09	--	--	--	--	--	--	--	--	--	--	--	--	--	--	--	--
neg_1589	Ser-Gly-OH	29.6838	245.674	9.51648	173.96	65.2488	110.128	1.16908e-09	1.16908e-09	1.16908e-09	1.16908e-09	1.16908e-09	1.16908e-09	--	--	--	--	--	--	--	--	--	--	--	--	--	--	--	--
neg_1609	4,8-Dihydroxyquinoline	23.1565	46.5206	3.20654	65.1962	74.3298	115.917	1.16908e-09	1.16908e-09	1.16908e-09	1.16908e-09	1.16908e-09	1.16908e-09	C05637	Tryptophan metabolism(ko00380)	--	--	--	--	--	--	--	HMDB0060289	Organic compounds	Organoheterocyclic compounds	Quinolines and derivatives	Quinolones and derivatives	440737	_
neg_1623	3,4-Dihydroxymandelate	5.23826	40.0298	3.60516	68.4415	66.7216	98.8756	0.653989	1.16908e-09	1.16908e-09	0.395688	1.16908e-09	2.12965	C05580	Tyrosine metabolism(ko00350);;Metabolic pathways(ko01100)	--	--	--	--	--	--	--	HMDB0001866	Organic compounds	Benzenoids	Phenols	Benzenediols	85782	775-01-9
neg_1636	sn-Glycero-3-phosphocholine	125.97	178.791	85.4073	276.078	294.917	119.882	1.16908e-09	1.16908e-09	1.16908e-09	1.16908e-09	1.16908e-09	1.16908e-09	C00670	Glycerophospholipid metabolism(ko00564);;Ether lipid metabolism(ko00565)	--	--	--	--	--	--	--	HMDB0000086	Organic compounds	Lipids and lipid-like molecules	Glycerophospholipids	Glycerophosphocholines	657272	28319-77-9
neg_1637	(1R,6S)-1,6-Dihydroxycyclohexa-2,4-diene-1-carboxylate	44.236	74.5236	14.7933	58.1095	23.8837	127.593	1.16908e-09	1.16908e-09	1.16908e-09	1.16908e-09	1.16908e-09	1.16908e-09	C06321	Metabolic pathways(ko01100)	--	--	--	--	--	--	--	--	--	--	--	--	--	--
neg_1643	Dehypoxanthine futalosine	4938.91	5904.91	3412.06	11728.9	7775.19	8272.06	9.64473	5.76205	40.9163	20.9058	12.0745	17.0885	C17010	Biosynthesis of secondary metabolites(ko01110);;Ubiquinone and other terpenoid-quinone biosynthesis(ko00130)	--	--	--	--	--	--	--	--	--	--	--	--	--	--
neg_1648	Tabtoxinine-beta-lactam	209.521	287.405	64.7186	327.727	226.583	316.003	1.16908e-09	1.16908e-09	1.16908e-09	1.16908e-09	1.16908e-09	1.16908e-09	C20918	Monobactam biosynthesis(ko00261);;Biosynthesis of secondary metabolites(ko01110)	--	--	--	--	--	--	--	--	--	--	--	--	--	--
neg_1653	Cysteinyldopa	537.073	395.952	247.549	546.422	657.638	603.911	1.16908e-09	1.16908e-09	1.16908e-09	1.16908e-09	1.16908e-09	1.16908e-09	C17935	Tyrosine metabolism(ko00350)	--	--	--	--	--	--	--	--	--	--	--	--	--	--
neg_1654	Dihydrosterigmatocystin	339.073	847.356	428.629	1529.82	547.46	1444.27	1.16908e-09	1.16908e-09	1.16908e-09	1.16908e-09	1.16908e-09	1.16908e-09	C20445	Aflatoxin biosynthesis(ko00254);;Biosynthesis of secondary metabolites(ko01110);;Metabolic pathways(ko01100)	--	--	--	--	--	--	--	--	--	--	--	--	--	--
neg_1666	UDP-N-acetyl-alpha-D-glucosamine	82.494	50.4655	15.6098	133.942	868.685	514.085	1.16908e-09	1.16908e-09	1.16908e-09	1.16908e-09	1.16908e-09	1.16908e-09	C00043	Amino sugar and nucleotide sugar metabolism(ko00520);;Metabolic pathways(ko01100)	--	--	--	--	--	--	--	--	--	--	--	--	--	--
neg_1705	Pyochelin	308.242	231.999	166.969	286.831	387.187	159.711	1.16908e-09	1.16908e-09	1.16908e-09	1.16908e-09	1.16908e-09	1.16908e-09	C12037	Biosynthesis of secondary metabolites(ko01110)	--	--	--	--	--	--	--	--	--	--	--	--	--	--
neg_1709	6-O-Methylguanine	324.976	662.038	500.983	669.521	644.592	546.92	87.6057	111.597	96.5022	112.267	145.875	51.6324	--	--	--	--	--	--	--	--	--	--	--	--	--	--	--	--
neg_1722	8-Carboxy-8-demethylriboflavin 5'-phosphate	328.076	498.79	417.903	395.253	578.616	877.868	1.16908e-09	1.16908e-09	1.16908e-09	1.16908e-09	1.16908e-09	1.16908e-09	C21804	Metabolic pathways(ko01100);;Biosynthesis of secondary metabolites(ko01110)	--	--	--	--	--	--	--	--	--	--	--	--	--	--
neg_1726	4'-O-Demethylrebeccamycin	213.224	319.918	237.983	299.626	309.825	628.057	1.16908e-09	1.16908e-09	1.16908e-09	1.16908e-09	1.16908e-09	1.16908e-09	C19700	Biosynthesis of secondary metabolites(ko01110);;Metabolic pathways(ko01100)	--	--	--	--	--	--	--	--	--	--	--	--	--	--
neg_1736	Lecanoric acid	444.275	323.16	909.336	359.18	378.158	339.329	1.16908e-09	1.16908e-09	1.16908e-09	1.16908e-09	1.16908e-09	1.16908e-09	--	--	LMPK13080001	Lecanoric acid	-	-	Polyketides [PK]	Aromatic polyketides [PK13]	Depsides and depsidones [PK1308]	--	--	--	--	--	--	--
neg_1745	UDP-3-ketoglucose	51.9727	64.924	38.5323	42.07	53.6887	149.897	1.16908e-09	1.16908e-09	1.16908e-09	1.16908e-09	1.16908e-09	1.16908e-09	C12210	Biosynthesis of secondary metabolites(ko01110)	--	--	--	--	--	--	--	--	--	--	--	--	--	--
neg_1751	S-(4-Methylthiobutylthiohydroximoyl)-L-cysteine	557.443	434.318	192.2	348.817	1386.97	437.648	1.16908e-09	1.16908e-09	1.16908e-09	1.16908e-09	1.16908e-09	1.16908e-09	C17242	Biosynthesis of secondary metabolites(ko01110);;Glucosinolate biosynthesis(ko00966);;2-Oxocarboxylic acid metabolism(ko01210)	--	--	--	--	--	--	--	--	--	--	--	--	--	--
neg_1759	3,7-Dimethyluric acid	284.16	166.308	378.951	80.6818	49.9847	186.396	1.16908e-09	1.16908e-09	1.16908e-09	1.16908e-09	1.16908e-09	1.16908e-09	C16360	Caffeine metabolism(ko00232)	--	--	--	--	--	--	--	--	--	--	--	--	--	--
neg_1760	(S)-DNPA	36.3104	102.178	1.16908e-09	75.4753	77.7877	169.766	1.16908e-09	1.16908e-09	1.16908e-09	1.16908e-09	1.16908e-09	1.16908e-09	C12434	Metabolic pathways(ko01100);;Biosynthesis of secondary metabolites(ko01110)	--	--	--	--	--	--	--	--	--	--	--	--	--	--
neg_1766	Loganic Acid	12472	6662.83	15512.8	3813.7	2211.43	6553.65	1.16908e-09	1.16908e-09	1.16908e-09	1.16908e-09	1.16908e-09	1.16908e-09	C01512	Biosynthesis of secondary metabolites(ko01110);;Monoterpenoid biosynthesis(ko00902)	LMPR01020138	Loganic acid	(1S,4aS,6S,7R,7aS)-1-(beta-D-glucopyranosyloxy)-1,4a,5,6,7,7a-hexahydro-6-hydroxy-7-methyl-cyclopenta[c]pyran-4-carboxylic acid	-	Prenol Lipids [PR]	Isoprenoids [PR01]	C10 isoprenoids (monoterpenes) [PR0102]	--	--	--	--	--	--	--
neg_1767	Deoxynogalonate	638.486	380.911	879.594	132.835	102.96	437.423	1.16908e-09	1.16908e-09	1.16908e-09	1.16908e-09	1.16908e-09	1.16908e-09	C18629	Biosynthesis of secondary metabolites(ko01110);;Metabolic pathways(ko01100)	--	--	--	--	--	--	--	--	--	--	--	--	--	--
neg_1768	Glandicoline A	314.972	194.062	390.55	79.9899	43.8015	159.721	1.16908e-09	1.16908e-09	1.16908e-09	1.16908e-09	1.16908e-09	1.16908e-09	C22166	Biosynthesis of secondary metabolites(ko01110)	--	--	--	--	--	--	--	--	--	--	--	--	--	--
neg_1827	Tryptophyl-Glutamine	5450.73	379.194	202.575	1402.17	150.727	11594.3	496.885	1979.6	763.364	693.457	903.964	587.462	--	--	--	--	--	--	--	--	--	--	--	--	--	--	--	--
neg_1850	N-Methylpelletierine	377.104	443.185	359.825	255.627	189.73	95.4747	40.3352	85.9507	65.0244	36.2071	180.875	65.4733	C06184	Tropane, piperidine and pyridine alkaloid biosynthesis(ko00960);;Biosynthesis of secondary metabolites(ko01110)	--	--	--	--	--	--	--	--	--	--	--	--	--	--
neg_1903	Gibberellin A51-catabolite	3.89956	162.552	1.16908e-09	117.402	425.177	12.6728	1.16908e-09	1.16908e-09	1.16908e-09	1.16908e-09	1.16908e-09	1.16908e-09	C11854	Biosynthesis of secondary metabolites(ko01110);;Diterpenoid biosynthesis(ko00904)	LMPR0104170011	Gibberellin A51-catabolite	-	-	Prenol Lipids [PR]	Isoprenoids [PR01]	C20 isoprenoids (diterpenes) [PR0104]	--	--	--	--	--	--	--
neg_1921	7alpha,12alpha-Dihydroxy-5beta-cholestan-3-one	1230.63	2740.42	1585.74	4524.4	2577.8	1360.23	3.90255	25.8629	11.8742	26.4119	24.37	1.16908e-09	C05453	Metabolic pathways(ko01100)	LMST04030113	-	7alpha,12alpha-Dihydroxy-5beta-cholestan-3-one	-	Sterol Lipids [ST]	Bile acids and derivatives [ST04]	C27 bile acids, alcohols, and derivatives [ST0403]	HMDB0006887	Organic compounds	Lipids and lipid-like molecules	Glycerolipids	Diradylglycerols	_	_
neg_1946	Songorine	17.1663	91.8189	7.87174	149.327	341.786	13.2845	16.5476	36.2861	31.2842	16.13	6.20892	20.3459	--	--	--	--	--	--	--	--	--	--	--	--	--	--	--	--
neg_1966	Sparfloxacin	102.75	69.9553	190.837	68.0277	58.5235	27.7555	16.5601	1.16908e-09	1.16908e-09	1.16908e-09	1.16908e-09	1.16908e-09	C07662	ABC transporters(ko02010)	--	--	--	--	--	--	--	--	--	--	--	--	--	--
neg_1973	Castasterone	180.08	106.294	281.96	104.903	152.116	57.8615	380.372	465.778	279.994	308.017	927.425	168.299	C15794	Metabolic pathways(ko01100);;Biosynthesis of secondary metabolites(ko01110);;Brassinosteroid biosynthesis(ko00905)	LMST01030129	Castasterone	6-oxo-campestan-2alpha,3alpha,22R,23R-tetrol	-	Sterol Lipids [ST]	Sterols [ST01]	Ergosterols and C24-methyl derivatives [ST0103]	--	--	--	--	--	--	--
neg_1975	3alpha,7alpha,12alpha,26-Tetrahydroxy-5beta-cholestane	309.614	141.035	117.898	75.8175	91.7881	32.77	52.142	414.539	330.526	239.248	121.003	168.307	C05446	Metabolic pathways(ko01100)	LMST04030014	-	5beta-Cholestane-3alpha,7alpha,12alpha,26-tetrol	3alpha,7alpha,12alpha,26-tetrahydroxy-5beta-cholestane	Sterol Lipids [ST]	Bile acids and derivatives [ST04]	C27 bile acids, alcohols, and derivatives [ST0403]	HMDB0001231	Organic compounds	Lipids and lipid-like molecules	Steroids and steroid derivatives	Bile acids, alcohols and derivatives	193321	862-53-3
neg_1985	Fumiquinazoline D	100.7	102.623	183.73	111.414	56.3268	29.2953	98.1611	126.083	102.112	132.181	115.47	54.9561	C22149	Biosynthesis of secondary metabolites(ko01110);;Metabolic pathways(ko01100);;Biosynthesis of various secondary metabolites - part 2(ko00998)	--	--	--	--	--	--	--	--	--	--	--	--	--	--
neg_1988	Ajmaline	275.943	207.524	329.098	214.853	155.765	111.111	887.933	770.81	647.468	606.218	997.27	772.767	C06542	Biosynthesis of secondary metabolites(ko01110);;Indole alkaloid biosynthesis(ko00901)	--	--	--	--	--	--	--	--	--	--	--	--	--	--
neg_2004	Tacrolimus	3.59962	46.5672	1.16908e-09	49.4459	79.3485	14.2128	1.16908e-09	26.0722	56.2226	12.9385	7.40308	1.16908e-09	--	--	LMPK04000003	Tacrolimus	-	-	Polyketides [PK]	Macrolides and lactone polyketides [PK04]	-	--	--	--	--	--	--	--
neg_2013	Demethylphylloquinol	145.274	121.694	10.4878	98.7531	29.736	67.6637	378.557	166.702	100.941	174.208	30.1231	438.111	C21084	Metabolic pathways(ko01100);;Biosynthesis of secondary metabolites(ko01110);;Ubiquinone and other terpenoid-quinone biosynthesis(ko00130)	--	--	--	--	--	--	--	--	--	--	--	--	--	--
neg_2042	6-O-Methyl-N-deacetylisoipecoside aglycon	455.115	428.748	740.127	433.616	384.212	383.851	1201.68	1201.93	1076.95	1382.07	1283.76	1021	C21583	Biosynthesis of secondary metabolites(ko01110);;Isoquinoline alkaloid biosynthesis(ko00950)	--	--	--	--	--	--	--	--	--	--	--	--	--	--
neg_2054	Estradiol Benzoate	1734.51	1327.46	2012.54	1533.54	1245.79	1045.28	4863.29	4630.01	4528.32	5151.55	4256.31	3567.6	--	--	--	--	--	--	--	--	--	--	--	--	--	--	--	--
neg_2061	Tetracenomycin C	2586.25	1737.11	2915.82	1683.28	1279.1	1297.97	7837.91	8604.68	8599.3	8250.87	7205.7	5843.67	C06801	Metabolic pathways(ko01100);;Biosynthesis of secondary metabolites(ko01110)	--	--	--	--	--	--	--	--	--	--	--	--	--	--
neg_2079	HYCANTHONE	38.1737	30.5328	45.8879	23.1477	33.7498	37.1297	137.404	202.527	175.296	39.5533	85.4761	131.314	--	--	--	--	--	--	--	--	--	HMDB0039696	Organic compounds	Lipids and lipid-like molecules	Steroids and steroid derivatives	Physalins and derivatives	73825229	134434-71-2
neg_2080	Gibberellin A1	105.256	74.6779	145.978	49.981	51.7812	38.113	293.51	445.276	416.184	389.463	230.916	193.091	C00859	Diterpenoid biosynthesis(ko00904);;Plant hormone signal transduction(ko04075);;Metabolic pathways(ko01100);;Biosynthesis of secondary metabolites(ko01110)	LMPR0104170001	Gibberellin A1	-	-	Prenol Lipids [PR]	Isoprenoids [PR01]	C20 isoprenoids (diterpenes) [PR0104]	--	--	--	--	--	--	--
neg_2082	gamma-Glutamyl-beta-aminopropiononitrile	493.459	312.926	415.793	342.87	293.99	275.173	739.05	1713.61	1388.86	1150.55	785.56	1163.74	C06114	Cyanoamino acid metabolism(ko00460)	--	--	--	--	--	--	--	--	--	--	--	--	--	--
neg_2182	Methymycin	206.977	379.257	690.349	659.934	115.909	237.809	1.16908e-09	1.16908e-09	3.44962	1.16908e-09	1.16908e-09	1.16908e-09	C11996	Biosynthesis of secondary metabolites(ko01110);;Metabolic pathways(ko01100)	LMPK04000037	Methymycin	-	-	Polyketides [PK]	Macrolides and lactone polyketides [PK04]	-	--	--	--	--	--	--	--
neg_2184	Antheraxanthin	28.803	24.3786	41.5686	29.1177	18.0279	14.0702	1.16908e-09	1.45393	1.16908e-09	1.16908e-09	7.72598	1.16908e-09	C08579	Biosynthesis of secondary metabolites(ko01110);;Metabolic pathways(ko01100);;Carotenoid biosynthesis(ko00906)	LMPR01070262	Antheraxanthin	-	-	Prenol Lipids [PR]	Isoprenoids [PR01]	C40 isoprenoids (tetraterpenes) [PR0107]	--	--	--	--	--	--	--
neg_2199	(3R,2'S)-Myxol 2'-alpha-L-fucoside	256.984	238.81	366.689	261.183	119.576	127.751	1.16908e-09	1.16908e-09	1.16908e-09	3.7649	1.16908e-09	1.16908e-09	C15941	Carotenoid biosynthesis(ko00906)	--	--	--	--	--	--	--	--	--	--	--	--	--	--
neg_2202	Taxa-4(20),11(12)-dien-5alpha-acetoxy-10beta-ol	2212.96	2328.77	3385.71	1933.63	2083.56	2077.47	7513.16	7492.22	5848.97	6863.99	6103.7	5069.63	C11898	Biosynthesis of secondary metabolites(ko01110);;Diterpenoid biosynthesis(ko00904)	LMPR0104390006	Taxa-4(20),11(12)-dien-5alpha-acetoxy-10beta-ol	-	-	Prenol Lipids [PR]	Isoprenoids [PR01]	C20 isoprenoids (diterpenes) [PR0104]	--	--	--	--	--	--	--
neg_2207	Embelin	21064.5	18307.6	28481.4	18551.3	16624	16258.9	54761.6	50650	49713.7	54373.8	45278.1	38555.2	--	--	LMPK15050006	Embelin	2,5-dihydroxy-3-undecyl-1,4-benzoquinone	-	Polyketides [PK]	Phenolic lipids [PK15]	Alkyl hydroquinones and derivatives [PK1505]	--	--	--	--	--	--	--
neg_2211	D-Ribose 5-phosphate	62.7879	23.3522	142.096	63.4484	219.343	287.782	126.097	200.218	222.133	439.617	340.858	238.966	C00117	Pentose phosphate pathway(ko00030);;Metabolic pathways(ko01100);;Vitamin B6 metabolism(ko00750);;Carbon metabolism(ko01200);;Biosynthesis of secondary metabolites(ko01110);;Biosynthesis of amino acids(ko01230);;Phosphonate and phosphinate metabolism(ko00440);;Carbon fixation in photosynthetic organisms(ko00710);;Purine metabolism(ko00230)	--	--	--	--	--	--	--	HMDB0001548	Organic compounds	Organic oxygen compounds	Organooxygen compounds	Carbohydrates and carbohydrate conjugates	440101	34980-65-9
neg_2236	(4R,7R)-4-Isopropenyl-7-methyl-2-oxo-oxepanone	578.46	494.369	682.404	415.679	281.912	399.61	1478.23	1365.83	1269.7	1458.83	1034.09	847.459	C11402	Limonene and pinene degradation(ko00903)	LMPR0102090058	(4R,7R)-4-isopropenyl-7-methyloxepan-2-one	(4R,7R)-7-methyl-4-(prop-1-en-2-yl)oxepan-2-one	(4R,7R)-4-Isopropenyl-7-methyl-2-oxo-oxepanone;(4R,7R)-7-methyl-4-(1-methylethen-1-yl)oxepan-2-one;(4R,7R)-7-methyl-4-(1-methylethenyl)oxepan-2-one	Prenol Lipids [PR]	Isoprenoids [PR01]	C10 isoprenoids (monoterpenes) [PR0102]	--	--	--	--	--	--	--
neg_2257	Terpendole G	374.757	534.505	1506.13	876.483	74.9523	224.507	1.16908e-09	2.57132	1.16908e-09	1.16908e-09	1.16908e-09	9.03246	C20586	Biosynthesis of secondary metabolites(ko01110)	--	--	--	--	--	--	--	--	--	--	--	--	--	--
neg_2266	Anamorelin	1.16908e-09	1.16908e-09	17.3345	1.16908e-09	24.5937	1.16908e-09	266.597	445.187	678.007	14.5237	1769.12	843.726	--	--	--	--	--	--	--	--	--	--	--	--	--	--	--	--
neg_2627	2-epi-5-epi-Valiolone	146.052	209.455	241.135	246.113	191.231	359.76	1.16908e-09	1.16908e-09	1.16908e-09	1.16908e-09	1.16908e-09	1.16908e-09	C17691	Biosynthesis of secondary metabolites(ko01110);;Metabolic pathways(ko01100)	--	--	--	--	--	--	--	--	--	--	--	--	--	--
neg_2629	(1R,6R)-6-Hydroxy-2-succinylcyclohexa-2,4-diene-1-carboxylate	70.0193	61.927	62.1639	41.6504	218.986	88.3536	1.16908e-09	1.16908e-09	1.16908e-09	1.16908e-09	1.16908e-09	1.16908e-09	C05817	Ubiquinone and other terpenoid-quinone biosynthesis(ko00130);;Metabolic pathways(ko01100);;Biosynthesis of secondary metabolites(ko01110)	--	--	--	--	--	--	--	--	--	--	--	--	--	--
neg_2635	2-Hydroxycyclohexane-1-carboxyl-CoA	882.444	445.401	3252.79	15.6392	267.428	1261.09	1.16908e-09	1.16908e-09	1.16908e-09	1.16908e-09	1.16908e-09	1.16908e-09	C09812	Metabolic pathways(ko01100)	--	--	--	--	--	--	--	--	--	--	--	--	--	--
neg_2636	alpha-Ribazole	445.626	451.324	141.888	459.793	432.09	570.565	1.16908e-09	1.16908e-09	1.16908e-09	1.16908e-09	1.16908e-09	1.16908e-09	C05775	Metabolic pathways(ko01100);;Porphyrin and chlorophyll metabolism(ko00860)	--	--	--	--	--	--	--	HMDB0011112	Organic compounds	Nucleosides, nucleotides, and analogues	Benzimidazole ribonucleosides and ribonucleotides	_	440780	_
neg_2643	UDP-glucuronate	38.5616	48.0938	86.6459	2.38345	187.58	86.8801	1.16908e-09	1.16908e-09	1.16908e-09	1.16908e-09	1.16908e-09	1.16908e-09	C00167	Ascorbate and aldarate metabolism(ko00053);;Amino sugar and nucleotide sugar metabolism(ko00520);;Pentose and glucuronate interconversions(ko00040);;Metabolic pathways(ko01100)	--	--	--	--	--	--	--	HMDB0000935	Organic compounds	Organoheterocyclic compounds	Lactones	Gamma butyrolactones	17473	2616-64-0
neg_2648	(+)-7-Isojasmonic acid CoA	670.181	535.789	803.52	113.46	4988.91	694.526	1.16908e-09	1.16908e-09	1.16908e-09	1.16908e-09	1.16908e-09	1.16908e-09	C16339	alpha-Linolenic acid metabolism(ko00592);;Metabolic pathways(ko01100);;Biosynthesis of secondary metabolites(ko01110)	--	--	--	--	--	--	--	--	--	--	--	--	--	--
neg_2652	O-Methylsterigmatocystin	81.4583	97.248	59.5544	190.739	116.485	152.631	1.16908e-09	1.16908e-09	1.16908e-09	1.16908e-09	1.16908e-09	1.16908e-09	C03686	Aflatoxin biosynthesis(ko00254);;Biosynthesis of secondary metabolites(ko01110)	--	--	--	--	--	--	--	HMDB0030589	Organic compounds	Phenylpropanoids and polyketides	Sterigmatocystins	_	10871462	17878-69-2
neg_2653	Xylotriose	948.509	713.444	736.677	998.474	681.442	763.038	1.16908e-09	1.16908e-09	1.16908e-09	1.16908e-09	1.16908e-09	1.16908e-09	--	--	--	--	--	--	--	--	--	--	--	--	--	--	--	--
neg_2657	Inosine	456.808	441.408	290.162	354.356	205.209	359.393	1.16908e-09	1.16908e-09	1.16908e-09	1.16908e-09	1.16908e-09	1.16908e-09	C00294	Metabolic pathways(ko01100);;ABC transporters(ko02010);;Purine metabolism(ko00230)	--	--	--	--	--	--	--	--	--	--	--	--	--	--
neg_2658	GDP-4-dehydro-3,6-dideoxy-alpha-D-mannose	171.431	246.559	119.893	170.011	323.693	222.212	1.16908e-09	1.16908e-09	1.16908e-09	1.16908e-09	1.16908e-09	1.16908e-09	C20612	Metabolic pathways(ko01100)	--	--	--	--	--	--	--	--	--	--	--	--	--	--
neg_2679	Leucocyanidin	1230.83	874.55	110.656	1357.57	264.718	856.987	1.16908e-09	1.16908e-09	1.16908e-09	1.16908e-09	1.16908e-09	1.16908e-09	C05906	Metabolic pathways(ko01100);;Biosynthesis of secondary metabolites(ko01110);;Flavonoid biosynthesis(ko00941)	LMPK12020202	Leucocyanidin	-	-	Polyketides [PK]	Flavonoids [PK12]	Flavans, Flavanols and Leucoanthocyanidins [PK1202]	--	--	--	--	--	--	--
neg_2682	Secologanate	493.809	511.251	1.16908e-09	77.5447	791.231	692.879	1.16908e-09	1.16908e-09	1.16908e-09	1.16908e-09	1.16908e-09	1.16908e-09	C01957	Biosynthesis of secondary metabolites(ko01110);;Monoterpenoid biosynthesis(ko00902)	--	--	--	--	--	--	--	--	--	--	--	--	--	--
neg_2683	Cycloserine	110.882	149.094	51.7714	176.306	127.644	136.184	33.9301	35.8629	31.378	36.5354	29.4543	29.8091	C08057	Metabolic pathways(ko01100);;Biosynthesis of secondary metabolites(ko01110)	LMPK14000007	Cycloserine	-	-	Polyketides [PK]	Non-ribosomal peptide/polyketide hybrids [PK14]	-	--	--	--	--	--	--	--
neg_2686	3-Methylthiopropyl-desulfoglucosinolate	57.918	52.3427	28.4027	26.7466	39.6141	101.254	1.16908e-09	1.16908e-09	1.16908e-09	1.16908e-09	1.16908e-09	1.16908e-09	C17244	2-Oxocarboxylic acid metabolism(ko01210);;Glucosinolate biosynthesis(ko00966);;Biosynthesis of secondary metabolites(ko01110)	--	--	--	--	--	--	--	--	--	--	--	--	--	--
neg_2702	D-Erythrose 4-phosphate	141.048	90.8272	140.516	47.0765	307.72	58.7334	66.3142	78.0465	23.161	13.0709	31.0684	44.3625	C00279	Metabolic pathways(ko01100);;Biosynthesis of various secondary metabolites - part 2(ko00998);;Phenylalanine, tyrosine and tryptophan biosynthesis(ko00400);;Pentose phosphate pathway(ko00030);;Biosynthesis of secondary metabolites(ko01110);;Biosynthesis of amino acids(ko01230);;Carbon metabolism(ko01200);;Vitamin B6 metabolism(ko00750);;Carbon fixation in photosynthetic organisms(ko00710)	--	--	--	--	--	--	--	HMDB0001321	Organic compounds	Organic oxygen compounds	Organooxygen compounds	Carbohydrates and carbohydrate conjugates	122357	585-18-2
neg_2708	2-epi-5-epi-Valiolone 7-phosphate	466.197	156.572	323.017	128.453	86.4469	155.459	497.378	938.099	640.5	421.005	823.65	675.81	C17692	Biosynthesis of secondary metabolites(ko01110);;Metabolic pathways(ko01100)	--	--	--	--	--	--	--	--	--	--	--	--	--	--
neg_2709	D-Glucose 1-phosphate	192.38	5.79294	68.2091	42.439	4.84414	5.14313	28.9519	173.421	95.2874	7.03875	126.04	126.477	C00103	Polyketide sugar unit biosynthesis(ko00523);;Amino sugar and nucleotide sugar metabolism(ko00520);;Metabolic pathways(ko01100);;Starch and sucrose metabolism(ko00500);;Pentose and glucuronate interconversions(ko00040);;Glycolysis / Gluconeogenesis(ko00010);;Galactose metabolism(ko00052);;Biosynthesis of secondary metabolites(ko01110);;Glycerolipid metabolism(ko00561)	--	--	--	--	--	--	--	HMDB0001586	Organic compounds	Organic oxygen compounds	Organooxygen compounds	Carbohydrates and carbohydrate conjugates	65533	59-56-3
neg_2718	Isomaltose	339.864	217.424	302.752	187.128	591.587	135.66	1.16908e-09	1.16908e-09	1.16908e-09	1.16908e-09	1.16908e-09	1.16908e-09	C00252	Starch and sucrose metabolism(ko00500)	--	--	--	--	--	--	--	HMDB0002923	Organic compounds	Organic oxygen compounds	Organooxygen compounds	Carbohydrates and carbohydrate conjugates	10357	37169-69-0
neg_2722	Biochanin A-beta-D-glucoside	2274.64	1039.66	798.435	815.62	1221.06	1230.06	1.16908e-09	1.16908e-09	1.16908e-09	1.16908e-09	1.16908e-09	1.16908e-09	C05376	Isoflavonoid biosynthesis(ko00943)	--	--	--	--	--	--	--	--	--	--	--	--	--	--
neg_2728	13-Deoxydaunorubicin	328.501	498.628	22.2209	514.595	319.248	450.973	1.16908e-09	1.16908e-09	1.16908e-09	1.16908e-09	1.16908e-09	1.16908e-09	C12429	Biosynthesis of secondary metabolites(ko01110)	LMPK13050003	13-Deoxydaunorubicin	-	-	Polyketides [PK]	Aromatic polyketides [PK13]	Anthracyclinones [PK1305]	--	--	--	--	--	--	--
neg_2731	Aldotetraouronic acid	607.828	543.125	81.6382	354.625	441.301	737.889	1.16908e-09	1.16908e-09	1.16908e-09	1.16908e-09	1.16908e-09	1.16908e-09	C20573	ABC transporters(ko02010)	--	--	--	--	--	--	--	--	--	--	--	--	--	--
neg_2764	Daidzin	139.206	237.792	70.9981	212.405	160.912	420.133	1.16908e-09	1.16908e-09	1.16908e-09	1.16908e-09	1.16908e-09	1.16908e-09	C10216	Isoflavonoid biosynthesis(ko00943)	LMPK12050013	Daidzin	7-(beta-D-glucopyranosyloxy)-3-(4-hydroxyphenyl)-4H-1-benzopyran-4-one	Daidzein 7-O-glucoside	Polyketides [PK]	Flavonoids [PK12]	Isoflavonoids [PK1205]	HMDB0033991	Organic compounds	Phenylpropanoids and polyketides	Isoflavonoids	Isoflavonoid O-glycosides	107971	552-66-9
neg_2769	HoPhe-Ser-OH	2774.46	2683.48	2330.75	3077.56	1826.88	3610.02	1.16908e-09	1.16908e-09	1.16908e-09	1.16908e-09	1.16908e-09	1.16908e-09	--	--	--	--	--	--	--	--	--	--	--	--	--	--	--	--
neg_2770	Tetracenomycin F1	8.49973	16.3393	1.58739	28.3599	2.08475	13.3911	5.9176	4.46326	7.1901	3.65283	12.1161	1.16908e-09	C12367	Metabolic pathways(ko01100);;Biosynthesis of secondary metabolites(ko01110)	--	--	--	--	--	--	--	--	--	--	--	--	--	--
neg_2780	Caffeate	222.299	191.964	17.9676	159.305	185.989	206.354	1.16908e-09	1.16908e-09	1.16908e-09	1.16908e-09	1.16908e-09	1.16908e-09	C01197	Metabolic pathways(ko01100);;Biosynthesis of secondary metabolites(ko01110);;Phenylpropanoid biosynthesis(ko00940)	--	--	--	--	--	--	--	HMDB0003501	Organic compounds	Phenylpropanoids and polyketides	Cinnamic acids and derivatives	Hydroxycinnamic acids and derivatives	1549111	4361-87-9
neg_2789	1-Methylxanthine	80.1087	109.356	18.603	158.818	339.611	117.159	1.16908e-09	1.16908e-09	1.16908e-09	1.16908e-09	1.16908e-09	1.16908e-09	C16358	Caffeine metabolism(ko00232);;Metabolic pathways(ko01100);;Biosynthesis of secondary metabolites(ko01110)	--	--	--	--	--	--	--	--	--	--	--	--	--	--
neg_2793	trans-Cinnamate	78.1585	29.9966	7.92911	45.9585	61.1324	46.8976	1.16908e-09	1.16908e-09	1.16908e-09	1.16908e-09	1.16908e-09	1.16908e-09	C00423	Metabolic pathways(ko01100);;Biosynthesis of secondary metabolites(ko01110);;Phenylpropanoid biosynthesis(ko00940);;Biosynthesis of various secondary metabolites - part 2(ko00998);;Ubiquinone and other terpenoid-quinone biosynthesis(ko00130);;Phenylalanine metabolism(ko00360)	--	--	--	--	--	--	--	HMDB0000930	Organic compounds	Phenylpropanoids and polyketides	Cinnamic acids and derivatives	Cinnamic acids	444539	140-10-3
neg_2794	Geranyl phosphate	1623.32	1784.06	1112.34	1817.21	1558.21	1401.07	1.16908e-09	1.16908e-09	1.16908e-09	1.16908e-09	1.16908e-09	1.16908e-09	C21203	Biosynthesis of secondary metabolites(ko01110);;Monoterpenoid biosynthesis(ko00902)	--	--	--	--	--	--	--	--	--	--	--	--	--	--
neg_2822	ADP-D-glycero-beta-D-manno-heptose	0.207473	14.5288	1.16908e-09	65.496	6.09178	3.25275	1.16908e-09	1.16908e-09	1.16908e-09	1.16908e-09	1.16908e-09	1.16908e-09	C06397	Metabolic pathways(ko01100)	--	--	--	--	--	--	--	--	--	--	--	--	--	--
neg_2827	9-amino-CPT	35.9529	87.6489	28.1304	62.8233	44.8572	145.039	1.16908e-09	1.16908e-09	1.16908e-09	1.16908e-09	1.16908e-09	1.16908e-09	--	--	--	--	--	--	--	--	--	--	--	--	--	--	--	--
neg_2828	Delphinidin 3-O-glucoside	229.555	225.188	124.614	161.18	218.336	331.66	1.16908e-09	1.16908e-09	1.16908e-09	1.16908e-09	1.16908e-09	1.16908e-09	C12138	Anthocyanin biosynthesis(ko00942)	--	--	--	--	--	--	--	HMDB0037997	Organic compounds	Phenylpropanoids and polyketides	Flavonoids	Flavonoid glycosides	13915667	6906-38-3
neg_2837	Histidinyl-Threonine	13.0807	188.889	1.16908e-09	38.0907	33.75	137.556	1.16908e-09	1.16908e-09	1.16908e-09	1.16908e-09	1.16908e-09	1.16908e-09	--	--	--	--	--	--	--	--	--	HMDB0028895	Organic compounds	Organic acids and derivatives	Carboxylic acids and derivatives	Amino acids, peptides, and analogues	9878293	142879-28-5
neg_2839	1,2-Dihydroxy-6-methylcyclohexa-3,5-dienecarboxylate	67.0713	104.886	39.3885	116.568	108.237	92.9719	1.16908e-09	1.16908e-09	1.16908e-09	1.16908e-09	1.16908e-09	1.16908e-09	C06731	Metabolic pathways(ko01100)	--	--	--	--	--	--	--	--	--	--	--	--	--	--
neg_2846	2'-Deoxyinosine	37.0828	80.5064	7.4608	82.2465	131.832	104.089	1.16908e-09	1.16908e-09	1.16908e-09	1.16908e-09	1.16908e-09	1.16908e-09	C05512	Metabolic pathways(ko01100);;Purine metabolism(ko00230);;ABC transporters(ko02010)	--	--	--	--	--	--	--	HMDB0000071	Organic compounds	Nucleosides, nucleotides, and analogues	Purine nucleosides	Purine 2'-deoxyribonucleosides	65058	890-38-0
neg_2848	alpha-Maltose 1-phosphate	108.713	142.011	21.967	130.7	126.334	121.923	1.16908e-09	1.16908e-09	1.16908e-09	1.16908e-09	1.16908e-09	1.16908e-09	C20237	Starch and sucrose metabolism(ko00500);;Metabolic pathways(ko01100)	--	--	--	--	--	--	--	--	--	--	--	--	--	--
neg_2850	L-Ascorbate 6-phosphate	47.3263	41.4002	1.16908e-09	11.7566	63.7156	40.0332	1.16908e-09	1.16908e-09	1.16908e-09	1.16908e-09	1.16908e-09	1.16908e-09	C16186	Ascorbate and aldarate metabolism(ko00053);;Metabolic pathways(ko01100)	--	--	--	--	--	--	--	--	--	--	--	--	--	--
neg_2851	dCTP	125.649	66.449	17.0623	57.7844	82.6854	69.3515	1.16908e-09	1.16908e-09	1.16908e-09	1.16908e-09	1.16908e-09	1.16908e-09	C00458	Metabolic pathways(ko01100);;Pyrimidine metabolism(ko00240)	--	--	--	--	--	--	--	--	--	--	--	--	--	--
neg_2854	Curcumin diglucoside	1308.33	1336.39	636.373	795.208	878.701	927.116	1.16908e-09	1.16908e-09	1.16908e-09	1.16908e-09	1.16908e-09	1.16908e-09	C17750	Stilbenoid, diarylheptanoid and gingerol biosynthesis(ko00945)	--	--	--	--	--	--	--	--	--	--	--	--	--	--
neg_2857	2-Furoate	114.093	443.232	119.716	304.992	231.276	301.214	1.16908e-09	6.58461	1.16908e-09	1.16908e-09	1.10864	1.16908e-09	C01546	Metabolic pathways(ko01100)	--	--	--	--	--	--	--	HMDB0000617	Organic compounds	Organoheterocyclic compounds	Furans	Furoic acid and derivatives	6919	88-14-2
neg_2859	Dihydrolipoyl-AMP	296.555	464.588	1.16908e-09	125.087	107.351	355.855	1.16908e-09	1.16908e-09	1.16908e-09	1.16908e-09	1.16908e-09	1.16908e-09	C22161	Lipoic acid metabolism(ko00785);;Metabolic pathways(ko01100)	--	--	--	--	--	--	--	--	--	--	--	--	--	--
neg_2861	3-AMINOPROPANESULPHONIC ACID	33.9626	43.3388	2.07838	54.7448	30.1176	35.8159	1.16908e-09	1.16908e-09	1.16908e-09	1.16908e-09	1.16908e-09	1.10574	--	--	--	--	--	--	--	--	--	--	--	--	--	--	--	--
neg_2862	2-Hydroxyparaconate	64.6515	70.0027	12.0311	84.6569	51.679	71.9504	1.16908e-09	1.16908e-09	1.16908e-09	1.16908e-09	1.16908e-09	1.16908e-09	C21632	C5-Branched dibasic acid metabolism(ko00660);;Metabolic pathways(ko01100)	--	--	--	--	--	--	--	--	--	--	--	--	--	--
neg_2864	L-Homocysteic acid	269.173	313.169	53.6467	418.835	268.563	287.637	1.71625	1.16908e-09	1.16908e-09	1.16908e-09	1.16908e-09	1.16908e-09	--	--	--	--	--	--	--	--	--	--	--	--	--	--	--	--
neg_2865	7-Carboxy-7-carbaguanine	479.212	416.25	216.268	447.611	290.035	565.227	1.16908e-09	1.16908e-09	1.16908e-09	1.16908e-09	1.16908e-09	2.03173	C20248	Folate biosynthesis(ko00790);;Metabolic pathways(ko01100)	--	--	--	--	--	--	--	--	--	--	--	--	--	--
neg_2867	Haematoxylin	183.809	199.059	333.287	193.853	371.965	178.586	1.16908e-09	1.16908e-09	1.16908e-09	1.16908e-09	1.16908e-09	1.16908e-09	--	--	LMPK12100063	Haematoxylin	-	-	Polyketides [PK]	Flavonoids [PK12]	Neoflavonoids [PK1210]	--	--	--	--	--	--	--
neg_2877	CDP	116.086	499.503	1.42593	330.171	169.763	106.959	1.16908e-09	1.16908e-09	1.16908e-09	1.16908e-09	1.16908e-09	1.16908e-09	C00112	Pyrimidine metabolism(ko00240);;Metabolic pathways(ko01100)	--	--	--	--	--	--	--	HMDB0014618	Organic compounds	Organoheterocyclic compounds	Benzodiazepines	1,4-benzodiazepines	_	58-25-3
neg_2888	dTDP-D-desosamine	41.148	209.014	62.653	219.347	154.133	139.411	1.16908e-09	1.16908e-09	1.16908e-09	1.16908e-09	1.16908e-09	1.16908e-09	C11911	Biosynthesis of secondary metabolites(ko01110);;Metabolic pathways(ko01100);;Polyketide sugar unit biosynthesis(ko00523)	--	--	--	--	--	--	--	--	--	--	--	--	--	--
neg_2890	CMP-5-N-acetyl-7-N-(D-alanyl)-legionaminic acid	484.68	597.381	1.16908e-09	623.116	421.754	508.927	1.16908e-09	1.16908e-09	1.16908e-09	1.16908e-09	1.16908e-09	1.16908e-09	C22251	Metabolic pathways(ko01100)	--	--	--	--	--	--	--	--	--	--	--	--	--	--
neg_2911	N-Acetyldemethylphosphinothricin tripeptide	156.558	243.555	249.036	229.163	178.873	184.919	1.16908e-09	1.16908e-09	1.16908e-09	1.16908e-09	1.16908e-09	1.16908e-09	C17950	Biosynthesis of secondary metabolites(ko01110);;Phosphonate and phosphinate metabolism(ko00440)	--	--	--	--	--	--	--	--	--	--	--	--	--	--
neg_2913	Urocanate	59.1244	88.7991	13.4744	134.896	89.1592	141.006	1.16908e-09	1.16908e-09	1.16908e-09	1.16908e-09	1.16908e-09	1.16908e-09	C00785	Histidine metabolism(ko00340);;Metabolic pathways(ko01100)	--	--	--	--	--	--	--	HMDB0062562	Organic compounds	Organoheterocyclic compounds	Azoles	Imidazoles	1178	_
neg_2920	Neocarzinostatin chromophore	80.5908	164.395	944.27	89.5746	39.4173	172.755	1.16908e-09	1.16908e-09	1.16908e-09	1.16908e-09	1.16908e-09	1.16908e-09	C12049	Biosynthesis of secondary metabolites(ko01110);;Metabolic pathways(ko01100)	--	--	--	--	--	--	--	--	--	--	--	--	--	--
neg_2926	trans,trans-Farnesyl diphosphate	568.967	246.041	251.42	480.932	101.747	647.63	1.16908e-09	1.16908e-09	1.16908e-09	1.16908e-09	1.16908e-09	1.16908e-09	C00448	Terpenoid backbone biosynthesis(ko00900);;Sesquiterpenoid and triterpenoid biosynthesis(ko00909);;Steroid biosynthesis(ko00100);;Carotenoid biosynthesis(ko00906);;Biosynthesis of secondary metabolites(ko01110);;Metabolic pathways(ko01100)	--	--	--	--	--	--	--	HMDB0000961	Organic compounds	Lipids and lipid-like molecules	Prenol lipids	Sesquiterpenoids	445713	13058-04-3
neg_2931	UDP-D-xylose	50.6061	15.2613	0.156092	131.182	41.0154	23.0034	1.16908e-09	1.16908e-09	1.16908e-09	1.16908e-09	1.16908e-09	1.16908e-09	C00190	Zeatin biosynthesis(ko00908);;Metabolic pathways(ko01100);;Amino sugar and nucleotide sugar metabolism(ko00520)	--	--	--	--	--	--	--	HMDB0001018	Organic compounds	Nucleosides, nucleotides, and analogues	Pyrimidine nucleotides	Pyrimidine ribonucleotides	19235	3616-06-6
neg_2939	Propenoyl-CoA	41.0735	13.4752	1.16908e-09	1.012	24.2207	32.9778	1.16908e-09	1.16908e-09	1.16908e-09	1.16908e-09	1.16908e-09	1.16908e-09	C00894	Metabolic pathways(ko01100);;Carbon metabolism(ko01200);;Propanoate metabolism(ko00640);;beta-Alanine metabolism(ko00410)	--	--	--	--	--	--	--	HMDB0002307	Organic compounds	Lipids and lipid-like molecules	Fatty Acyls	Fatty acyl thioesters	9543026	5776-58-9
neg_2945	Diadenosine triphosphate	623.442	662.051	133.866	356.749	494.869	384.977	1.16908e-09	1.16908e-09	1.16908e-09	1.16908e-09	1.16908e-09	1.16908e-09	--	--	--	--	--	--	--	--	--	--	--	--	--	--	--	--
neg_2955	alpha-D-Ribose 1,2-cyclic phosphate 5-phosphate	775.354	1067.54	74.2064	607.88	1022.66	532.226	1.16908e-09	1.16908e-09	0.0410991	1.16908e-09	1.16908e-09	0.691957	C20440	Metabolic pathways(ko01100);;Phosphonate and phosphinate metabolism(ko00440)	--	--	--	--	--	--	--	--	--	--	--	--	--	--
neg_2964	1-(5-Phospho-D-ribosyl)-ATP	26.5604	21.3358	0.000768664	131.226	15.5017	13.3454	1.16908e-09	1.16908e-09	1.16908e-09	1.16908e-09	1.16908e-09	1.16908e-09	C02739	Histidine metabolism(ko00340);;Metabolic pathways(ko01100);;Biosynthesis of amino acids(ko01230);;Biosynthesis of secondary metabolites(ko01110)	--	--	--	--	--	--	--	HMDB0003665	Organic compounds	Nucleosides, nucleotides, and analogues	Purine nucleotides	Purine ribonucleotides	11050836	1110-99-2
neg_2973	Benzylsuccinyl-CoA	19392.5	7336.88	105.285	3365.64	726.024	6069.01	1.16908e-09	1.16908e-09	1.16908e-09	1.16908e-09	1.16908e-09	1.16908e-09	C09817	Metabolic pathways(ko01100)	--	--	--	--	--	--	--	--	--	--	--	--	--	--
neg_3004	3-Methylglutaconyl-CoA	611.913	355.328	1.16908e-09	37.3035	255.799	80.1016	1.16908e-09	1.16908e-09	1.16908e-09	1.16908e-09	1.16908e-09	1.16908e-09	C03231	Valine, leucine and isoleucine degradation(ko00280);;Metabolic pathways(ko01100)	LMFA07050235	3-Methylglutaconyl-CoA	(3E)-5-{[2-(3-{3-[({[({[5-(6-amino-9H-purin-9-yl)-4-hydroxy-3-(phosphonooxy)oxolan-2-yl]methoxy}(hydroxy)phosphoryl)oxy](hydroxy)phosphoryl}oxy)methyl]-2-hydroxy-3-methylbutanamido}propanamido)ethyl]sulfanyl}-3-methyl-5-oxopent-3-enoic acid	-	Fatty Acyls [FA]	Fatty esters [FA07]	Fatty acyl CoAs [FA0705]	HMDB0001057	Organic compounds	Lipids and lipid-like molecules	Fatty Acyls	Fatty acyl thioesters	11966117	6247-73-0
neg_3011	2-Deoxy-scyllo-inosose	68.7478	34.9472	116.947	90.934	59.7451	66.4381	1.16908e-09	1.16908e-09	1.16908e-09	1.16908e-09	1.16908e-09	1.16908e-09	C17209	Biosynthesis of secondary metabolites(ko01110)	--	--	--	--	--	--	--	--	--	--	--	--	--	--
neg_3017	Quercetin 3,3'-bissulfate	2313.84	1446.15	889.929	1655.77	1496.2	1227.91	1.16908e-09	0.168343	1.16908e-09	1.16908e-09	1.16908e-09	1.16908e-09	C01155	Flavone and flavonol biosynthesis(ko00944)	--	--	--	--	--	--	--	--	--	--	--	--	--	--
neg_3052	Naringin	714.867	286.135	44.174	170.098	64.5691	323.162	1.16908e-09	1.16908e-09	1.16908e-09	1.16908e-09	1.16908e-09	1.16908e-09	C09789	Flavonoid biosynthesis(ko00941)	LMPK12140235	Naringin	-	-	Polyketides [PK]	Flavonoids [PK12]	Flavanones [PK1214]	--	--	--	--	--	--	--
neg_3069	LEVULINIC ACID, 3-BENZYLIDENYL-	3153.45	2028.28	880.678	1701.16	3202.04	5647	202.634	201.569	193.75	227.21	211.802	169.672	--	--	--	--	--	--	--	--	--	--	--	--	--	--	--	--
neg_3071	Cyanidin 3-O-(6-O-malonyl-beta-D-glucoside)	3352.12	2471.4	1109.24	3007.59	3849.41	2720.54	19.4336	1.16908e-09	1.16908e-09	1.25033	1.16908e-09	3.04567	C12643	Anthocyanin biosynthesis(ko00942)	--	--	--	--	--	--	--	--	--	--	--	--	--	--
neg_3082	5-(2'-Carboxyethyl)-4,6-dihydroxypicolinate	142.963	604.129	488.307	369.685	183.866	349.181	2.19067	8.29662	2.39941	26.0008	1.16908e-09	7.92669	C05655	Tryptophan metabolism(ko00380)	--	--	--	--	--	--	--	--	--	--	--	--	--	--
neg_3108	7,8-Dihydro-7,8-dihydroxykynurenate	133.39	52.07	57.5872	64.2776	78.8637	116.149	7.35026	3.6694	7.12579	9.82925	13.2033	1.16908e-09	C01249	Tryptophan metabolism(ko00380)	--	--	--	--	--	--	--	--	--	--	--	--	--	--
neg_3132	Propanoyl-CoA	92.0213	87.6171	3.89922	16.1987	326.78	56.3633	1.16908e-09	1.16908e-09	1.16908e-09	1.16908e-09	1.16908e-09	1.16908e-09	C00100	Valine, leucine and isoleucine degradation(ko00280);;Carbon metabolism(ko01200);;Propanoate metabolism(ko00640);;Biosynthesis of secondary metabolites(ko01110);;C5-Branched dibasic acid metabolism(ko00660);;Metabolic pathways(ko01100);;Glyoxylate and dicarboxylate metabolism(ko00630);;beta-Alanine metabolism(ko00410)	--	--	--	--	--	--	--	HMDB0001275	Organic compounds	Lipids and lipid-like molecules	Fatty Acyls	Fatty acyl thioesters	92753	317-66-8
neg_3136	Propynoate	258.107	173.049	171.966	195.113	236.522	146.958	135.22	137.894	144.987	141.591	119.314	133.951	C00804	beta-Alanine metabolism(ko00410);;Propanoate metabolism(ko00640);;Metabolic pathways(ko01100)	--	--	--	--	--	--	--	HMDB0006804	Organic compounds	Organic acids and derivatives	Carboxylic acids and derivatives	Carboxylic acids	10110	471-25-0
neg_3137	Coumarin	6460.33	5402	8110.5	6217.28	5360.7	5243.09	8836.55	9687.66	9449.52	10651.2	8477.17	9735.73	C05851	Phenylpropanoid biosynthesis(ko00940);;Biosynthesis of secondary metabolites(ko01110)	--	--	--	--	--	--	--	--	--	--	--	--	--	--
neg_3144	N-Formylmethionine	50160.8	38533.9	83712	44827.1	49796.4	47479.4	89394.5	110607	107980	109906	88935.2	103834	C03145	Cysteine and methionine metabolism(ko00270)	--	--	--	--	--	--	--	HMDB0001015	Organic compounds	Organic acids and derivatives	Carboxylic acids and derivatives	Amino acids, peptides, and analogues	439750	4289-98-9
neg_3148	2,6-Dihydroxynicotinate	23347.9	18108.5	31264.7	21148.7	19149.8	18299.6	35330.6	41544.5	40575.3	43154.7	34975.1	38746.4	C15523	Nicotinate and nicotinamide metabolism(ko00760)	--	--	--	--	--	--	--	--	--	--	--	--	--	--
neg_3158	TyrMe-Gly-OH	54473.4	31107.6	7623.73	27915.4	21046.7	21927.6	650.233	729.859	673.86	759.344	598.183	642.443	--	--	--	--	--	--	--	--	--	--	--	--	--	--	--	--
neg_3162	2-Phosphinomethylmalate	128.753	130.791	306.717	196.751	208.531	142.81	365.39	493.193	380.221	395.991	329.457	345.787	C17947	Biosynthesis of secondary metabolites(ko01110);;Phosphonate and phosphinate metabolism(ko00440)	--	--	--	--	--	--	--	--	--	--	--	--	--	--
neg_3218	Rhodionin	3516.17	1701.07	1592.88	2487.6	5494.95	1317.81	941.068	904.177	949.099	927.854	747.896	876.952	--	--	--	--	--	--	--	--	--	--	--	--	--	--	--	--
neg_3231	GDP-valienol	593.927	405.223	806.451	306.742	328.219	248.075	726.155	954.126	875.584	754.531	679.731	861.379	C21368	Metabolic pathways(ko01100);;Biosynthesis of secondary metabolites(ko01110)	--	--	--	--	--	--	--	--	--	--	--	--	--	--
neg_3237	FAD	276.371	810.318	601.343	399.544	846.487	586.658	11.2718	1.16908e-09	1.16908e-09	1.16908e-09	1.16908e-09	1.16908e-09	C00016	Metabolic pathways(ko01100);;Biosynthesis of secondary metabolites(ko01110);;Riboflavin metabolism(ko00740)	--	--	--	--	--	--	--	--	--	--	--	--	--	--
neg_3250	2'-Deoxyuridine	141.727	98.7484	25.8445	154.489	171.003	210.869	6.08862	2.61669	6.90496	2.05179	1.16908e-09	1.16908e-09	C00526	ABC transporters(ko02010);;Pyrimidine metabolism(ko00240);;Metabolic pathways(ko01100)	--	--	--	--	--	--	--	HMDB0000012	Organic compounds	Nucleosides, nucleotides, and analogues	Pyrimidine nucleosides	Pyrimidine 2'-deoxyribonucleosides	13712	951-78-0
neg_3254	Phe-Asp-OH	2573.07	788.508	273.943	896.801	3111.39	986.901	223.358	170.485	202.76	15.8922	1.16908e-09	147.478	--	--	--	--	--	--	--	--	--	--	--	--	--	--	--	--
neg_3271	Methyl jasmonate	93.9876	89.7246	349.871	205.328	186.876	106.692	1.16908e-09	1.16908e-09	1.16908e-09	1.16908e-09	3.31686	3.75714	C11512	Biosynthesis of secondary metabolites(ko01110);;alpha-Linolenic acid metabolism(ko00592)	LMFA02020010	Methyl jasmonate	methyl 2-((1R,2R)-3-oxo-2-pent-2Z-enyl)cyclopentyl)acetate	-	Fatty Acyls [FA]	Octadecanoids [FA02]	Jasmonic acids [FA0202]	--	--	--	--	--	--	--
neg_3273	3D-3,5/4-Trihydroxycyclohexane-1,2-dione	1031.99	731.442	267.425	1715.04	1116	979.276	6.40456	5.1847	5.76711	1.16908e-09	2.81924	5.28529	C04287	Metabolic pathways(ko01100);;Inositol phosphate metabolism(ko00562)	--	--	--	--	--	--	--	--	--	--	--	--	--	--
neg_3274	D-Glucono-1,5-lactone	353.168	455.304	178.284	506.306	279.475	619.878	1.16908e-09	2.21914	1.16908e-09	1.16908e-09	1.16908e-09	3.20124	C00198	Biosynthesis of secondary metabolites(ko01110);;Metabolic pathways(ko01100);;Carbon metabolism(ko01200);;Pentose phosphate pathway(ko00030)	--	--	--	--	--	--	--	HMDB0000150	Organic compounds	Organic oxygen compounds	Organooxygen compounds	Carbohydrates and carbohydrate conjugates	7027	90-80-2
neg_3282	Baohuoside I	207.739	120.863	48.4666	60.4393	204.899	172.9	1.16908e-09	1.16908e-09	1.16908e-09	1.16908e-09	1.16908e-09	1.16908e-09	--	--	--	--	--	--	--	--	--	--	--	--	--	--	--	--
neg_3283	dTDP-3-oxo-2,6-dideoxy-D-glucose	383.248	89.8129	256.345	71.7639	118.113	121.026	32.1174	17.8568	25.5585	0.339337	0.414992	29.5209	C18029	Biosynthesis of secondary metabolites(ko01110);;Metabolic pathways(ko01100);;Polyketide sugar unit biosynthesis(ko00523)	--	--	--	--	--	--	--	--	--	--	--	--	--	--
neg_3284	Pelargonidin 3-O-(6-O-malonyl-beta-D-glucoside)	69.7865	95.6239	117.217	138.845	171.15	226.191	1.16908e-09	1.16908e-09	1.16908e-09	1.16908e-09	1.16908e-09	1.16908e-09	C12642	Anthocyanin biosynthesis(ko00942)	--	--	--	--	--	--	--	--	--	--	--	--	--	--
neg_3304	L-Arginine phosphate	363.188	153.121	123.85	195.017	142.097	175.411	1.16908e-09	4.60469	1.16908e-09	1.16908e-09	1.16908e-09	1.16908e-09	C05945	Arginine and proline metabolism(ko00330)	--	--	--	--	--	--	--	HMDB0029438	Organic compounds	Organic acids and derivatives	Carboxylic acids and derivatives	Amino acids, peptides, and analogues	440551	1189-11-3
neg_3307	GYROPHORIC ACID	393.582	573.614	3591.17	621.859	441.979	774.663	182.581	187.201	181.389	207.787	196.084	167.204	--	--	--	--	--	--	--	--	--	--	--	--	--	--	--	--
neg_3310	CDP-ribitol	43.3704	46.6663	119.003	25.8001	30.2345	23.9287	1.16908e-09	1.16908e-09	1.16908e-09	1.16908e-09	1.16908e-09	1.16908e-09	C00789	Metabolic pathways(ko01100);;Pentose and glucuronate interconversions(ko00040);;Mannose type O-glycan biosynthesis(ko00515)	--	--	--	--	--	--	--	--	--	--	--	--	--	--
neg_3312	Diosmin	957.75	387.892	92.0496	122.81	346.977	431.102	1.16908e-09	1.16908e-09	1.16908e-09	1.16908e-09	1.16908e-09	1.16908e-09	--	--	LMPK12110814	Luteolin 4'-methyl ether 7-rutinoside	-	3',5,7-Trihydroxy-4'-methoxyflavone 7-rutinoside;; Diosmin	Polyketides [PK]	Flavonoids [PK12]	Flavones and Flavonols [PK1211]	--	--	--	--	--	--	--
neg_3323	Isochorismate	159.497	138.282	44.0871	54.3283	189.949	94.3913	15.7996	7.98885	16.1959	1.16908e-09	1.16908e-09	11.7351	C00885	Ubiquinone and other terpenoid-quinone biosynthesis(ko00130);;Metabolic pathways(ko01100);;Biosynthesis of secondary metabolites(ko01110)	--	--	--	--	--	--	--	--	--	--	--	--	--	--
neg_3327	3,4-Dihydro-7-methoxy-2-methylene-3-oxo-2H-1,4-benzoxazine-5-carboxylic acid	149.594	233.67	820.691	158.546	153.375	73.6192	142.045	190.254	203.432	147.883	47.4888	78.2929	C11468	Biosynthesis of secondary metabolites(ko01110);;Metabolic pathways(ko01100)	--	--	--	--	--	--	--	--	--	--	--	--	--	--
neg_3328	Carnosine	298.567	205.71	90.4985	291.332	156.693	102.669	1.16908e-09	2.97305	1.16908e-09	3.34589	1.16908e-09	1.16908e-09	C00386	Metabolic pathways(ko01100);;beta-Alanine metabolism(ko00410);;Histidine metabolism(ko00340)	--	--	--	--	--	--	--	--	--	--	--	--	--	--
neg_3330	Ser-Thr-OH	476.653	605.204	358.135	474.381	260.183	352.937	7.87898	1.67525	8.04077	1.16908e-09	0.1407	3.86389	--	--	--	--	--	--	--	--	--	--	--	--	--	--	--	--
neg_3337	dTDP-3-oxo-4,6-dideoxy-D-glucose	128.046	92.2761	108.854	39.9821	165.356	164.611	1.16908e-09	1.16908e-09	1.16908e-09	1.16908e-09	1.16908e-09	1.16908e-09	C11909	Metabolic pathways(ko01100);;Biosynthesis of secondary metabolites(ko01110);;Polyketide sugar unit biosynthesis(ko00523)	--	--	--	--	--	--	--	--	--	--	--	--	--	--
neg_3339	7-Methylxanthine	36.7635	51.7524	12.4964	31.2356	19.2252	22.083	1.16908e-09	1.16908e-09	1.16908e-09	1.16908e-09	1.16908e-09	2.46812	C16353	Biosynthesis of secondary metabolites(ko01110);;Metabolic pathways(ko01100);;Caffeine metabolism(ko00232)	--	--	--	--	--	--	--	--	--	--	--	--	--	--
neg_3340	Afzelin	1575.37	1557.86	2728.58	1694.2	1319	2171.23	1.16908e-09	1.16908e-09	1.16908e-09	1.16908e-09	1.16908e-09	1.16908e-09	C16911	Flavone and flavonol biosynthesis(ko00944)	LMPK12111842	Afzelin	-	Kaempferol-3-O-rhamnoside	Polyketides [PK]	Flavonoids [PK12]	Flavones and Flavonols [PK1211]	--	--	--	--	--	--	--
neg_3349	Calycosin	10619.6	12925.8	20790.1	16758	11358.5	19628.6	1.90362	7.61117	14.0959	1.16908e-09	0.0234433	8.59215	C01562	Isoflavonoid biosynthesis(ko00943);;Biosynthesis of secondary metabolites(ko01110)	LMPK12050056	Calycosin	-	3'-Hydroxyformononetin	Polyketides [PK]	Flavonoids [PK12]	Isoflavonoids [PK1205]	--	--	--	--	--	--	--
neg_3372	dTDP-4-amino-4,6-dideoxy-5-C-methyl-D-allose	57.2526	111.042	189.04	126.86	56.9823	32.909	1.16908e-09	1.16908e-09	1.16908e-09	1.16908e-09	1.16908e-09	1.16908e-09	C11461	Biosynthesis of secondary metabolites(ko01110);;Polyketide sugar unit biosynthesis(ko00523)	--	--	--	--	--	--	--	--	--	--	--	--	--	--
neg_3406	Tenuifoliside A	427.78	139.833	23.6159	305.484	1205.56	415.479	1.16908e-09	1.16908e-09	1.16908e-09	1.16908e-09	1.16908e-09	1.16908e-09	--	--	--	--	--	--	--	--	--	--	--	--	--	--	--	--
neg_3408	Parishin B	201.472	336.943	287.027	98.0726	348.192	568.492	1.16908e-09	1.16908e-09	1.16908e-09	1.16908e-09	1.16908e-09	1.16908e-09	--	--	--	--	--	--	--	--	--	--	--	--	--	--	--	--
neg_3410	7-Methyl-3-oxo-6-octenoyl-CoA	86.7069	314.44	17.2142	84.8206	53.0076	365.863	1.16908e-09	1.16908e-09	1.16908e-09	1.16908e-09	1.16908e-09	1.16908e-09	C16466	Biosynthesis of secondary metabolites(ko01110)	LMFA07050276	7-methyl-3-oxooct-6-enoyl-CoA	3'-phosphoadenosine 5'-{3-[(3R)-3-hydroxy-2,2-dimethyl-4-{[3-({2-[(7-methyl-3-oxooct-6-enoyl)sulfanyl]ethyl}amino)-3-oxopropyl]amino}-4-oxobutyl] dihydrogen diphosphate}	7-Methyl-3-oxo-6-octenoyl-CoA	Fatty Acyls [FA]	Fatty esters [FA07]	Fatty acyl CoAs [FA0705]	HMDB0060421	Organic compounds	Lipids and lipid-like molecules	Fatty Acyls	Fatty acyl thioesters	9549325	_
neg_3419	S-(Hydroxyphenylacetothiohydroximoyl)-L-cysteine	1335.64	2033.92	813.061	1743.69	1577.54	1975.53	1.16908e-09	1.16908e-09	1.16908e-09	1.16908e-09	1.16908e-09	1.16908e-09	C17238	Glucosinolate biosynthesis(ko00966);;2-Oxocarboxylic acid metabolism(ko01210)	--	--	--	--	--	--	--	--	--	--	--	--	--	--
neg_3426	Oxytetracycline	902.141	336.946	251.626	301.56	325	345.413	3.09744	1.16908e-09	1.57036	0.462087	1.16908e-09	2.50811	C06624	Biosynthesis of secondary metabolites(ko01110);;Metabolic pathways(ko01100)	LMPK07000005	Oxytetracycline	-	-	Polyketides [PK]	Linear tetracyclines [PK07]	-	--	--	--	--	--	--	--
neg_3440	(-)-Medicocarpin	1367.51	1929.01	1411.92	2596.1	2117.91	3299.99	3.94634	1.16908e-09	0.352652	0.332835	1.16908e-09	1.16908e-09	C16223	Isoflavonoid biosynthesis(ko00943)	--	--	--	--	--	--	--	HMDB0033855	Organic compounds	Phenylpropanoids and polyketides	Isoflavonoids	Furanoisoflavonoids	44257429	52766-70-8
neg_3442	CMP-N-trimethyl-2-aminoethylphosphonate	173.011	174.535	76.1084	136.334	159.99	223.389	1.16908e-09	1.16908e-09	1.16908e-09	1.16908e-09	1.16908e-09	1.16908e-09	C05674	Phosphonate and phosphinate metabolism(ko00440);;Metabolic pathways(ko01100)	--	--	--	--	--	--	--	--	--	--	--	--	--	--
neg_3452	4-Oxoglutaramate	8.01579	43.9199	12.835	74.5662	44.0186	6.52234	1.16908e-09	1.16908e-09	1.16908e-09	1.16908e-09	1.16908e-09	1.16908e-09	C05572	Histidine metabolism(ko00340)	--	--	--	--	--	--	--	--	--	--	--	--	--	--
neg_3455	5-Hydroxy-N-formylkynurenine	255.009	266.636	97.1167	276.046	287.782	419.633	20.0338	1.6826	7.07679	19.2149	1.16908e-09	1.16908e-09	C05648	Metabolic pathways(ko01100);;Tryptophan metabolism(ko00380)	--	--	--	--	--	--	--	--	--	--	--	--	--	--
neg_3457	C20913	146.098	298.114	810.63	534.267	200.402	203.379	14251.7	10198.5	12232.5	13934.3	3266.42	9087.27	C20913	Monobactam biosynthesis(ko00261);;Biosynthesis of secondary metabolites(ko01110)	--	--	--	--	--	--	--	--	--	--	--	--	--	--
neg_3460	(-)-Usnic acid	519.394	880.354	393.217	822.979	419.254	565.966	100.471	85.8276	76.1891	2.33664	4.74456	77.3541	--	--	LMPK13060002	(-)-Usnic acid	-	-	Polyketides [PK]	Aromatic polyketides [PK13]	Dibenzofurans, griseofulvins, dibenzopyrans and xanthones [PK1306]	--	--	--	--	--	--	--
neg_3465	1,7-Diphospho-1-epi-valienol	3.16379	1.16908e-09	2.16766	267.774	1.16908e-09	84.4652	3337.64	3455.61	3716.86	2595.13	511.46	2336.24	C21206	Metabolic pathways(ko01100);;Biosynthesis of secondary metabolites(ko01110)	--	--	--	--	--	--	--	--	--	--	--	--	--	--
neg_3483	DIHYDROROBINETIN	192.693	195.044	192.679	140.997	143.14	248.64	1.16908e-09	1.16908e-09	1.16908e-09	1.16908e-09	1.16908e-09	1.16908e-09	--	--	--	--	--	--	--	--	--	--	--	--	--	--	--	--
neg_3489	PtdIns-(5)-P1 (1,2-dihexanoyl) (sodium salt)	677.067	880.056	535.443	1172.32	1265.38	1995.31	688.307	246.255	434.733	471.499	1.16908e-09	296.541	--	--	--	--	--	--	--	--	--	--	--	--	--	--	--	--
neg_3496	3',6-Disinapoylsucrose	245.68	531.816	93.2782	269.573	704.658	960.012	1.16908e-09	1.16908e-09	1.16908e-09	1.16908e-09	1.16908e-09	1.16908e-09	--	--	--	--	--	--	--	--	--	--	--	--	--	--	--	--
neg_3497	Rosmarinate	167.74	741.565	83.4722	94.679	478.107	973.902	1.16908e-09	1.16908e-09	1.16908e-09	1.16908e-09	1.16908e-09	1.16908e-09	C01850	Tyrosine metabolism(ko00350);;Metabolic pathways(ko01100)	--	--	--	--	--	--	--	HMDB0003572	Organic compounds	Phenylpropanoids and polyketides	Cinnamic acids and derivatives	Hydroxycinnamic acids and derivatives	5281792	20283-92-5
neg_3499	Quercitrin	577.177	269.354	228.349	25.8358	58.6725	101.16	1.16908e-09	1.16908e-09	1.16908e-09	1.16908e-09	1.16908e-09	1.16908e-09	C01750	Flavone and flavonol biosynthesis(ko00944)	LMPK12112171	Quercitrin	-	Quercetin 3-O-rhamnopyranoside	Polyketides [PK]	Flavonoids [PK12]	Flavones and Flavonols [PK1211]	HMDB0135149	Organic compounds	Phenylpropanoids and polyketides	Flavonoids	Flavonoid glycosides	5353915	_
neg_3501	Methyl beta-D-galactoside	7.88494	3.01293	46.1154	6.56232	1.16908e-09	3.36433	10.2255	1.16908e-09	1.16908e-09	1.16908e-09	1.16908e-09	4.51315	C03619	ABC transporters(ko02010)	--	--	--	--	--	--	--	--	--	--	--	--	--	--
neg_3505	5'-Phosphoribosylglycinamide	89.1724	68.6141	86.2905	76.7804	51.8511	61.4425	1.16908e-09	1.16908e-09	1.16908e-09	1.16908e-09	1.16908e-09	1.16908e-09	C03838	Metabolic pathways(ko01100);;Biosynthesis of secondary metabolites(ko01110);;Purine metabolism(ko00230)	--	--	--	--	--	--	--	HMDB0002022	Organic compounds	Nucleosides, nucleotides, and analogues	Glycinamide ribonucleotides	_	160913	10074-18-7
neg_3511	dTDP-3-methyl-4-oxo-2,6-dideoxy-L-allose	100.495	84.7825	142.583	51.7333	40.2075	241.361	540.34	75.5084	130.26	44.0349	1.16908e-09	111.675	C11915	Metabolic pathways(ko01100);;Biosynthesis of secondary metabolites(ko01110);;Polyketide sugar unit biosynthesis(ko00523)	--	--	--	--	--	--	--	--	--	--	--	--	--	--
neg_3515	Peonidin 3-O-glucoside	82.6774	149.672	14.4979	230.297	563.179	204.482	1.16908e-09	1.16908e-09	1.16908e-09	1.16908e-09	1.16908e-09	1.16908e-09	C12141	Anthocyanin biosynthesis(ko00942)	--	--	--	--	--	--	--	HMDB0013689	Organic compounds	Phenylpropanoids and polyketides	Flavonoids	Flavonoid glycosides	443654	68795-37-9
neg_3516	3-Indoleacetonitrile	7604.22	4555.56	3870.02	5199.56	3511.06	4519.65	145.22	91.2468	107.273	0.148551	0.114162	88.3684	C02938	Tryptophan metabolism(ko00380);;Metabolic pathways(ko01100)	--	--	--	--	--	--	--	HMDB0006524	Organic compounds	Organoheterocyclic compounds	Indoles and derivatives	Indoles	351795	771-51-7
neg_3517	Nocardicin G	124.351	89.1885	69.5688	75.685	58.4343	80.1354	1.16908e-09	1.16908e-09	1.16908e-09	1.16908e-09	1.16908e-09	1.16908e-09	C17355	Metabolic pathways(ko01100);;Biosynthesis of secondary metabolites(ko01110);;Monobactam biosynthesis(ko00261)	--	--	--	--	--	--	--	--	--	--	--	--	--	--
neg_3522	Streptonigrin	450.084	422.575	201.753	289.326	208.259	387.114	1.16908e-09	1.16908e-09	1.16908e-09	1.16908e-09	1.16908e-09	1.16908e-09	--	--	--	--	--	--	--	--	--	--	--	--	--	--	--	--
neg_3524	Cyanin	1416.57	1217.87	721.85	1145.45	956.554	2540.93	1.16908e-09	1.16908e-09	1.16908e-09	1.16908e-09	1.16908e-09	1.16908e-09	C08639	Anthocyanin biosynthesis(ko00942)	LMPK12010113	Cyanin	Cyanidin 3,5-diglucoside	-	Polyketides [PK]	Flavonoids [PK12]	Anthocyanidins [PK1201]	--	--	--	--	--	--	--
neg_3531	Clavulanic acid	74.4213	252.265	196.514	277.453	415.831	364.564	523.292	261.452	314.224	36.8292	0.388862	301.998	C06662	Metabolic pathways(ko01100);;Biosynthesis of secondary metabolites(ko01110)	--	--	--	--	--	--	--	HMDB0014904	Organic compounds	Organic acids and derivatives	Carboxylic acids and derivatives	Amino acids, peptides, and analogues	5280980	58001-44-8
neg_3532	7,8-Dihydroxykynurenate	21.0788	16.5216	7.53579	5.72303	15.1233	7.04522	4.09639	1.16908e-09	1.16908e-09	1.16908e-09	1.16908e-09	1.16908e-09	C01111	Tryptophan metabolism(ko00380)	--	--	--	--	--	--	--	--	--	--	--	--	--	--
neg_3548	CMP-N-glycoloylneuraminate	369.042	392.127	1088.42	233.472	79.5669	170.519	1.16908e-09	1.16908e-09	1.16908e-09	1.16908e-09	1.16908e-09	1.16908e-09	C03691	Amino sugar and nucleotide sugar metabolism(ko00520)	--	--	--	--	--	--	--	--	--	--	--	--	--	--
neg_3550	Cyanidin-3-O-(6''-O-malonyl-2''-O-glucuronyl)glucoside	42.7356	22.836	0.375248	185.39	16.0551	2.09147	1.16908e-09	1.16908e-09	1.16908e-09	1.16908e-09	1.16908e-09	1.16908e-09	C16373	Anthocyanin biosynthesis(ko00942)	--	--	--	--	--	--	--	--	--	--	--	--	--	--
neg_3551	Enterochelin	473.903	401.294	411.954	191.359	451.211	818.867	1.16908e-09	1.16908e-09	1.16908e-09	1.16908e-09	1.16908e-09	1.16908e-09	C05821	Biosynthesis of secondary metabolites(ko01110)	--	--	--	--	--	--	--	HMDB0032199	Organic compounds	Organic acids and derivatives	Peptidomimetics	Depsipeptides	34231	9001-98-3
neg_3552	Syringetin	226.108	282.533	216.694	60.2956	338.716	325.562	1.16908e-09	1.16908e-09	1.16908e-09	1.16908e-09	1.16908e-09	1.16908e-09	C11620	Flavone and flavonol biosynthesis(ko00944)	LMPK12112498	Syringetin	-	-	Polyketides [PK]	Flavonoids [PK12]	Flavones and Flavonols [PK1211]	--	--	--	--	--	--	--
neg_3560	3-Hydroxy-2,6-dimethyl-5-methylene-heptanoyl-CoA	515.726	443.479	142.933	221.951	467.943	1908.25	1.16908e-09	1.16908e-09	1.16908e-09	1.16908e-09	1.16908e-09	1.16908e-09	C11947	Limonene and pinene degradation(ko00903)	LMFA07050205	3-Hydroxy-2,6-dimethyl-5-methylene-heptanoyl-CoA	{[(2R,3S,4R,5R)-5-(6-amino-9H-purin-9-yl)-4-hydroxy-2-({[hydroxy({hydroxy[(3R)-3-hydroxy-3-{[2-({2-[(3-hydroxy-2,6-dimethyl-5-methylideneheptanoyl)sulfanyl]ethyl}carbamoyl)ethyl]carbamoyl}-2,2-dimethylpropoxy]phosphoryl}oxy)phosphoryl]oxy}methyl)oxolan-3-yl]oxy}phosphonic acid	-	Fatty Acyls [FA]	Fatty esters [FA07]	Fatty acyl CoAs [FA0705]	--	--	--	--	--	--	--
neg_3567	Pentalenolactone F	221.23	347.964	124.031	431.262	272.994	168.493	1.16908e-09	1.16908e-09	1.16908e-09	1.16908e-09	1.16908e-09	1.16908e-09	C20397	Biosynthesis of secondary metabolites(ko01110);;Metabolic pathways(ko01100)	--	--	--	--	--	--	--	--	--	--	--	--	--	--
neg_3582	gamma-Amino-gamma-cyanobutanoate	50.1016	45.7973	34.7687	68.1327	63.2083	80.7391	1.16908e-09	1.16908e-09	1.16908e-09	1.16908e-09	1.16908e-09	1.16908e-09	C05715	Cyanoamino acid metabolism(ko00460);;Metabolic pathways(ko01100)	--	--	--	--	--	--	--	--	--	--	--	--	--	--
neg_3583	Shikimate	1.80344	22.0396	1.16908e-09	10.1745	6.00744	5.12691	1.16908e-09	5.49908	1.16908e-09	1.16908e-09	1.16908e-09	1.28085	C00493	Phenylalanine, tyrosine and tryptophan biosynthesis(ko00400);;Biosynthesis of secondary metabolites(ko01110);;Biosynthesis of amino acids(ko01230);;Metabolic pathways(ko01100)	--	--	--	--	--	--	--	HMDB0003070	Organic compounds	Organic oxygen compounds	Organooxygen compounds	Alcohols and polyols	8742	138-59-0
neg_3585	Versicolorin B	308.647	241.636	180.777	246.621	145.495	154.071	12.3263	1.44251	17.9174	8.83983	20.7057	1.16908e-09	C20575	Metabolic pathways(ko01100);;Biosynthesis of secondary metabolites(ko01110);;Aflatoxin biosynthesis(ko00254)	LMPK13040035	Versicolorin B	2,3,3a,12a-Tetrahydro-4,6,8-trihydroxyanthra[2,3-b]furo[3,2-d]furan-5,10-dione	-	Polyketides [PK]	Aromatic polyketides [PK13]	Anthracenes and phenanthrenes [PK1304]	--	--	--	--	--	--	--
neg_3589	3-Oxohexanoyl-CoA	247.188	151.349	282.461	43.8362	203.856	72.5791	1.16908e-09	1.16908e-09	1.16908e-09	1.16908e-09	1.16908e-09	1.16908e-09	C05269	Fatty acid degradation(ko00071);;Fatty acid metabolism(ko01212);;Metabolic pathways(ko01100);;Fatty acid elongation(ko00062)	LMFA07050242	3-Ketohexanoyl-CoA	3-Oxohexanoyl-CoA	3-Ketohexanoyl-coenzyme A;3-oxohexanoyl-coenzyme A;Coenzyme A, S-(3-oxohexanoate);adenosine 3'-phosphoric acid 5'-[diphosphoric acid P(2)-[2,2-dimethyl-3-hydroxy-3-[[2-[[2-(3-oxohexanoylthio)ethyl]aminocarbonyl]ethyl]aminocarbonyl]propyl]] ester	Fatty Acyls [FA]	Fatty esters [FA07]	Fatty acyl CoAs [FA0705]	--	--	--	--	--	--	--
neg_3594	Floxuridine	347.193	222.464	281.512	168.707	274.254	362.591	1.16908e-09	2.05957	1.16908e-09	1.16908e-09	1.16908e-09	1.16908e-09	--	--	--	--	--	--	--	--	--	HMDB0033576	Organic compounds	Organoheterocyclic compounds	Pyrrolopyrazines	_	11018843	274-45-3
neg_3598	Pseudouridine	329.193	307.184	314.065	232.201	260.718	456.805	1.16908e-09	1.16908e-09	1.16908e-09	1.16908e-09	1.16908e-09	1.16908e-09	C02067	Metabolic pathways(ko01100);;Pyrimidine metabolism(ko00240)	--	--	--	--	--	--	--	HMDB0000767	Organic compounds	Nucleosides, nucleotides, and analogues	Nucleoside and nucleotide analogues	_	15047	1445-07-4
neg_3602	UDP-2,6-dideoxy-2-acetamidino-beta-L-galactose	188.384	136.933	243.915	32.2659	141.66	186.067	1.16908e-09	1.16908e-09	1.16908e-09	1.16908e-09	1.16908e-09	1.16908e-09	C22270	Metabolic pathways(ko01100)	--	--	--	--	--	--	--	--	--	--	--	--	--	--
neg_3603	Cyanidin 3-O-(6-O-p-coumaroyl)glucoside	580.045	374.885	533.538	325.621	442.564	370.954	1.16908e-09	1.16908e-09	1.16908e-09	1.16908e-09	1.16908e-09	1.16908e-09	C12095	Anthocyanin biosynthesis(ko00942)	--	--	--	--	--	--	--	--	--	--	--	--	--	--
neg_3605	Myricetin	1337.07	898.708	1167.01	505.118	978.915	1155.82	1.16908e-09	1.16908e-09	1.16908e-09	1.16908e-09	1.16908e-09	1.16908e-09	C10107	Flavonoid biosynthesis(ko00941);;Biosynthesis of secondary metabolites(ko01110);;Flavone and flavonol biosynthesis(ko00944)	LMPK12110001	Myricetin	-	-	Polyketides [PK]	Flavonoids [PK12]	Flavones and Flavonols [PK1211]	--	--	--	--	--	--	--
neg_3613	Sibiricaxanthone B	1027.75	839.178	852.291	596.323	876.012	1185.64	1.16908e-09	1.16908e-09	1.16908e-09	1.16908e-09	1.16908e-09	1.16908e-09	--	--	--	--	--	--	--	--	--	--	--	--	--	--	--	--
neg_3618	UDP-2,3-diacetamido-2,3-dideoxy-alpha-D-glucuronate	628.909	453.125	673.637	323.736	464.765	402.15	1.16908e-09	1.16908e-09	1.16908e-09	1.16908e-09	1.16908e-09	1.16908e-09	C19725	Metabolic pathways(ko01100);;Amino sugar and nucleotide sugar metabolism(ko00520)	--	--	--	--	--	--	--	--	--	--	--	--	--	--
neg_3621	UDP-N-acetyl-3-(1-carboxyvinyl)-D-glucosamine	737.713	400.724	723.866	318.715	434.824	412.915	1.16908e-09	1.16908e-09	1.16908e-09	1.16908e-09	1.16908e-09	1.16908e-09	C04631	Amino sugar and nucleotide sugar metabolism(ko00520);;Metabolic pathways(ko01100)	--	--	--	--	--	--	--	--	--	--	--	--	--	--
neg_3627	Allantoate	43.6991	127.75	41.5404	220.422	395.758	225.821	6.85988	1.19974	3.61332	1.16908e-09	1.16908e-09	5.00867	C00499	Purine metabolism(ko00230);;Metabolic pathways(ko01100)	--	--	--	--	--	--	--	HMDB0001209	Organic compounds	Organic acids and derivatives	Carboxylic acids and derivatives	Amino acids, peptides, and analogues	203	99-16-1
neg_3632	Isosakuranetin	55.0767	35.2941	55.6993	36.7166	55.7815	26.7955	1.16908e-09	1.16908e-09	1.16908e-09	1.16908e-09	1.16908e-09	1.16908e-09	C05334	Biosynthesis of secondary metabolites(ko01110);;Flavonoid biosynthesis(ko00941)	LMPK12140355	Isosakuranetin	-	-	Polyketides [PK]	Flavonoids [PK12]	Flavanones [PK1214]	--	--	--	--	--	--	--
neg_3646	Cyanidin	63.5839	53.2198	401.943	32.4761	716.368	178.781	1.16908e-09	1.16908e-09	1.16908e-09	1.16908e-09	1.16908e-09	1.16908e-09	C05905	Anthocyanin biosynthesis(ko00942);;Metabolic pathways(ko01100);;Biosynthesis of secondary metabolites(ko01110);;Flavonoid biosynthesis(ko00941)	LMPK12010002	Cyanidin	-	-	Polyketides [PK]	Flavonoids [PK12]	Anthocyanidins [PK1201]	HMDB0002708	Organic compounds	Phenylpropanoids and polyketides	Flavonoids	Hydroxyflavonoids	128861	13306-05-3
neg_3647	Taxifolin	1702.5	846.486	925.714	540.503	384.949	459.961	1.16908e-09	1.16908e-09	1.16908e-09	1.16908e-09	1.16908e-09	1.16908e-09	C01617	Biosynthesis of secondary metabolites(ko01110);;Metabolic pathways(ko01100);;Flavonoid biosynthesis(ko00941)	LMPK12140721	Taxifolin	-	-	Polyketides [PK]	Flavonoids [PK12]	Flavanones [PK1214]	HMDB0125371	Organic compounds	Phenylpropanoids and polyketides	Flavonoids	Flavans	471	_
neg_3650	2-trans-Dodecenoyl-CoA	39.2106	77.0079	409.347	65.4407	1395.05	438.219	1.16908e-09	1.16908e-09	1.16908e-09	1.16908e-09	1.16908e-09	1.16908e-09	C03221	Metabolic pathways(ko01100);;Fatty acid degradation(ko00071);;Fatty acid metabolism(ko01212);;Fatty acid elongation(ko00062)	--	--	--	--	--	--	--	--	--	--	--	--	--	--
neg_3665	Silybin	3247.26	1741.91	1256.2	1668.39	2307.62	2194.1	1.16908e-09	1.16908e-09	1.16908e-09	1.16908e-09	1.16908e-09	1.16908e-09	--	--	LMPK12140712	Silibinin	-	Silybin	Polyketides [PK]	Flavonoids [PK12]	Flavanones [PK1214]	HMDB0040513	Organic compounds	Lignans, neolignans and related compounds	Flavonolignans	_	5467200	25166-14-7
neg_3666	Chlortetracycline	33.1692	116.197	49.5362	83.6179	160.389	161.351	1.16908e-09	1.16908e-09	1.16908e-09	1.16908e-09	1.16908e-09	1.16908e-09	C06571	Metabolic pathways(ko01100);;Biosynthesis of secondary metabolites(ko01110)	LMPK07000004	Chlortetracycline	-	-	Polyketides [PK]	Linear tetracyclines [PK07]	-	HMDB0014401	Organic compounds	Phenylpropanoids and polyketides	Tetracyclines	_	_	992-21-2
neg_3667	O-(1->4)-alpha-L-Dihydrostreptosyl-streptidine 6-phosphate	14.6158	61.1759	53.5334	62.056	71.842	87.9253	1.16908e-09	1.16908e-09	1.16908e-09	1.16908e-09	1.16908e-09	1.16908e-09	C04767	Metabolic pathways(ko01100);;Biosynthesis of secondary metabolites(ko01110)	--	--	--	--	--	--	--	--	--	--	--	--	--	--
neg_3677	(Z)-3-Ureidoacrylate peracid	34.0274	36.0321	6.48382	64.1611	115.582	25.0646	0.137194	0.108087	1.16908e-09	1.16908e-09	1.16908e-09	1.16908e-09	C20231	Metabolic pathways(ko01100);;Pyrimidine metabolism(ko00240)	--	--	--	--	--	--	--	--	--	--	--	--	--	--
neg_3680	Narcotoline	519.62	2378.11	2487.17	3191	2472.84	4464.77	0.160718	1.16908e-09	1.16908e-09	1.16908e-09	1.16908e-09	1.16908e-09	C09593	Isoquinoline alkaloid biosynthesis(ko00950);;Biosynthesis of secondary metabolites(ko01110)	--	--	--	--	--	--	--	--	--	--	--	--	--	--
neg_3691	Salidroside	38.0213	68.7386	6.39404	60.8648	52.8112	36.5762	1.16908e-09	1.16908e-09	1.16908e-09	1.16908e-09	1.16908e-09	1.16908e-09	C06046	Tyrosine metabolism(ko00350);;Metabolic pathways(ko01100)	--	--	--	--	--	--	--	--	--	--	--	--	--	--
neg_3695	CDP-choline	335.049	140.11	161.853	187.101	149.138	197.686	1.16908e-09	1.16908e-09	1.16908e-09	1.16908e-09	1.16908e-09	1.16908e-09	C00307	Glycerophospholipid metabolism(ko00564);;Metabolic pathways(ko01100)	--	--	--	--	--	--	--	HMDB0001413	Organic compounds	Nucleosides, nucleotides, and analogues	Pyrimidine nucleotides	Pyrimidine ribonucleotides	13804	987-78-0
neg_3699	Troxerutin	733.511	485.086	82.9803	96.702	41.2772	67.4315	1.16908e-09	1.16908e-09	1.16908e-09	1.16908e-09	1.16908e-09	1.16908e-09	--	--	--	--	--	--	--	--	--	--	--	--	--	--	--	--
neg_3713	2,5-Diamino-6-(5-phospho-D-ribosylamino)pyrimidin-4(3H)-one	235.674	239.438	328.989	11.8893	373.472	586.538	1.16908e-09	1.16908e-09	1.16908e-09	1.16908e-09	1.16908e-09	1.16908e-09	C01304	Folate biosynthesis(ko00790);;Riboflavin metabolism(ko00740);;Metabolic pathways(ko01100);;Biosynthesis of secondary metabolites(ko01110)	--	--	--	--	--	--	--	--	--	--	--	--	--	--
neg_3722	Urdamycinone F	322.356	107.369	37.2141	79.8391	386.294	79.0161	1.16908e-09	1.16908e-09	1.16908e-09	1.16908e-09	1.16908e-09	1.16908e-09	C12410	Biosynthesis of secondary metabolites(ko01110)	--	--	--	--	--	--	--	--	--	--	--	--	--	--
neg_3723	UDP-glucose	18.1746	14.0351	14.6405	80.0159	10.3457	4.87484	1.16908e-09	1.16908e-09	1.16908e-09	1.16908e-09	1.16908e-09	1.16908e-09	C00029	Starch and sucrose metabolism(ko00500);;Ascorbate and aldarate metabolism(ko00053);;Amino sugar and nucleotide sugar metabolism(ko00520);;Metabolic pathways(ko01100);;Glycerolipid metabolism(ko00561);;Pentose and glucuronate interconversions(ko00040);;Galactose metabolism(ko00052);;Zeatin biosynthesis(ko00908);;Pyrimidine metabolism(ko00240);;Biosynthesis of secondary metabolites(ko01110)	--	--	--	--	--	--	--	HMDB0000286	Organic compounds	Nucleosides, nucleotides, and analogues	Pyrimidine nucleotides	Pyrimidine nucleotide sugars	8629	133-89-1
neg_3730	Cyanidin 3-O-3'',6''-O-dimalonylglucoside	429.025	271.457	96.8015	194.275	643.22	165.376	1.16908e-09	1.16908e-09	1.16908e-09	1.16908e-09	1.16908e-09	1.16908e-09	C16289	Anthocyanin biosynthesis(ko00942)	--	--	--	--	--	--	--	--	--	--	--	--	--	--
neg_3736	4-Hydroxy-2,2'-bipyrrole-5-carbaldehyde	59.7997	42.8317	1.16908e-09	38.2401	24.6778	35.379	1.16908e-09	1.16908e-09	1.16908e-09	1.16908e-09	1.16908e-09	1.16908e-09	C21569	Metabolic pathways(ko01100);;Biosynthesis of secondary metabolites(ko01110)	--	--	--	--	--	--	--	--	--	--	--	--	--	--
neg_3747	2-Hydroxy-6-oxo-6-(2-hydroxyphenoxy)-hexa-2,4-dienoate	19.8085	33.0654	36.8198	6.76104	18.3714	32.2036	1.16908e-09	1.16908e-09	1.16908e-09	1.16908e-09	1.16908e-09	1.16908e-09	C07734	Metabolic pathways(ko01100)	--	--	--	--	--	--	--	--	--	--	--	--	--	--
neg_3749	Epimedoside A	52.0625	69.7011	7.3549	80.5189	134.603	132.322	1.16908e-09	1.16908e-09	1.16908e-09	1.16908e-09	1.16908e-09	1.16908e-09	--	--	LMPK12111716	Epimedoside A	-	-	Polyketides [PK]	Flavonoids [PK12]	Flavones and Flavonols [PK1211]	--	--	--	--	--	--	--
neg_3755	��,��-Dimethylacrylshikonin	618.16	767.251	345.13	1042.35	558.864	807.744	1.16908e-09	1.16908e-09	1.16908e-09	1.16908e-09	1.16908e-09	1.16908e-09	--	--	--	--	--	--	--	--	--	--	--	--	--	--	--	--
neg_3758	Neoliquiritin	559.37	3546.51	4922.25	3125.12	6972.73	1122.88	1.16908e-09	1.16908e-09	1.16908e-09	1.16908e-09	1.16908e-09	1.16908e-09	--	--	LMPK12140022	Neoliquiritin	-	-	Polyketides [PK]	Flavonoids [PK12]	Flavanones [PK1214]	--	--	--	--	--	--	--
neg_3760	Raffinose	42.4252	118.614	9.59259	14.7969	26.6624	64.913	1.16908e-09	1.16908e-09	1.16908e-09	1.16908e-09	1.16908e-09	1.16908e-09	C00492	ABC transporters(ko02010);;Metabolic pathways(ko01100);;Galactose metabolism(ko00052)	--	--	--	--	--	--	--	HMDB0003213	Organic compounds	Organic oxygen compounds	Organooxygen compounds	Carbohydrates and carbohydrate conjugates	439242	512-69-6
neg_3768	4-(beta-D-Ribofuranosyl)aniline 5'-phosphate	830.995	309.621	51.7002	298.559	548.233	485.916	1.16908e-09	1.16908e-09	1.16908e-09	1.16908e-09	1.16908e-09	1.16908e-09	C20559	Folate biosynthesis(ko00790)	--	--	--	--	--	--	--	--	--	--	--	--	--	--
neg_3776	1-Methyluric acid	146.325	727.164	55.6086	920.658	318.233	693.464	1.16908e-09	1.16908e-09	1.16908e-09	1.16908e-09	1.16908e-09	1.16908e-09	C16359	Caffeine metabolism(ko00232)	--	--	--	--	--	--	--	--	--	--	--	--	--	--
neg_3782	Biotin sulfoxide	1595.85	2916.23	1341.07	2407.82	1139.26	2504.82	1.16908e-09	1.16908e-09	1.16908e-09	1.16908e-09	1.16908e-09	1.16908e-09	C20386	Metabolic pathways(ko01100);;Biotin metabolism(ko00780)	--	--	--	--	--	--	--	--	--	--	--	--	--	--
neg_3789	Cyclohex-1-ene-1-carboxyl-CoA	179.298	105.66	23.4524	1.16908e-09	59.8066	93.5149	1.16908e-09	1.16908e-09	1.16908e-09	1.16908e-09	1.16908e-09	1.16908e-09	C09811	Metabolic pathways(ko01100)	--	--	--	--	--	--	--	--	--	--	--	--	--	--
neg_3795	Casticin	233.003	176.042	42.3476	175.248	140.642	146.904	1.16908e-09	2.82488	1.16908e-09	1.16908e-09	1.16908e-09	1.16908e-09	--	--	LMPK12113010	Casticin	3,6,7,4'-Tetra-O-methyl-5,3'-dihydroxyflavone	Quercetagetin 3,6,7,4'-tetramethyl ether	Polyketides [PK]	Flavonoids [PK12]	Flavones and Flavonols [PK1211]	--	--	--	--	--	--	--
neg_3796	10-Hydroxycamtothecin	205.426	133.122	31.356	126.629	88.0896	195.763	1.16908e-09	1.16908e-09	1.16908e-09	1.16908e-09	1.16908e-09	1.16908e-09	--	--	--	--	--	--	--	--	--	--	--	--	--	--	--	--
neg_3797	Glomeratose A	621.021	545.551	129.67	750.472	358.708	438.888	1.16908e-09	1.16908e-09	1.16908e-09	1.16908e-09	1.16908e-09	1.16908e-09	--	--	--	--	--	--	--	--	--	--	--	--	--	--	--	--
neg_3799	Linarin	111.075	153.967	97.8497	79.1725	353.071	122.314	1.16908e-09	1.16908e-09	1.16908e-09	1.16908e-09	1.16908e-09	1.16908e-09	--	--	LMPK12110449	Acacetin 7-rutinoside	-	Linarin; Acaciin; Buddleoside	Polyketides [PK]	Flavonoids [PK12]	Flavones and Flavonols [PK1211]	--	--	--	--	--	--	--
neg_3800	Desulfoglucotropeolin	184.691	163.309	29.5812	85.5689	169.295	56.5536	1.16908e-09	1.16908e-09	1.16908e-09	1.16908e-09	1.16908e-09	1.16908e-09	C01069	Biosynthesis of secondary metabolites(ko01110);;Glucosinolate biosynthesis(ko00966);;2-Oxocarboxylic acid metabolism(ko01210)	--	--	--	--	--	--	--	--	--	--	--	--	--	--
neg_3801	Forsythoside I	281.121	187.604	16.227	111.353	214.003	63.044	1.16908e-09	1.16908e-09	1.16908e-09	1.16908e-09	1.16908e-09	1.16908e-09	--	--	--	--	--	--	--	--	--	--	--	--	--	--	--	--
neg_3803	2'-Deoxyguanosine 5'-monophosphate (dGMP)	714.618	490.919	506.282	209.238	578.274	948.07	1.16908e-09	1.16908e-09	1.16908e-09	1.16908e-09	1.16908e-09	1.16908e-09	--	--	--	--	--	--	--	--	--	--	--	--	--	--	--	--
neg_3806	Cetoniacytone A	3.31384	11.2832	1.16908e-09	65.4735	95.9489	47.2184	1.16908e-09	1.16908e-09	0.00512688	1.16908e-09	1.16908e-09	0.00115399	C17699	Biosynthesis of secondary metabolites(ko01110)	--	--	--	--	--	--	--	--	--	--	--	--	--	--
neg_3808	Norsolorinic acid	4365.78	2731.58	250.906	2169.95	1191.49	1866.1	1.16908e-09	1.16908e-09	1.16908e-09	1.16908e-09	1.16908e-09	1.16908e-09	C20452	Aflatoxin biosynthesis(ko00254);;Metabolic pathways(ko01100);;Biosynthesis of secondary metabolites(ko01110)	--	--	--	--	--	--	--	--	--	--	--	--	--	--
neg_3813	Tricetin	209.843	154.975	286.819	58.449	120.581	126.311	1.16908e-09	1.16908e-09	1.16908e-09	1.16908e-09	1.16908e-09	1.16908e-09	C10192	Flavonoid biosynthesis(ko00941)	LMPK12110847	Tricetin	5,7,3',4',5'-Pentahydroxyflavone	-	Polyketides [PK]	Flavonoids [PK12]	Flavones and Flavonols [PK1211]	--	--	--	--	--	--	--
neg_3831	Luteolin 7-O-[beta-D-glucuronosyl-(1->2)-beta-D-glucuronide]	1.85967	24.7903	3.42565	139.831	19.3117	14.8092	1.16908e-09	1.16908e-09	1.16908e-09	1.16908e-09	1.16908e-09	1.16908e-09	C12632	Flavone and flavonol biosynthesis(ko00944)	--	--	--	--	--	--	--	--	--	--	--	--	--	--
neg_3842	Coniferin	144.345	244.045	114.631	299.169	199.648	220.925	1.16908e-09	1.16908e-09	1.16908e-09	1.16908e-09	1.16908e-09	1.16908e-09	C00761	Phenylpropanoid biosynthesis(ko00940)	--	--	--	--	--	--	--	HMDB0013682	Organic compounds	Organic oxygen compounds	Organooxygen compounds	Carbohydrates and carbohydrate conjugates	5280372	124151-33-3
neg_3846	Cyanidin 3-O-sophoroside	408.324	119.743	438.862	50.6099	494.311	55.4005	1.16908e-09	1.16908e-09	1.16908e-09	1.16908e-09	1.16908e-09	1.16908e-09	C16306	Anthocyanin biosynthesis(ko00942)	--	--	--	--	--	--	--	--	--	--	--	--	--	--
neg_3855	trans-2-Enoyl-OPC4-CoA	119.278	95.4443	48.2878	21.0648	26.9206	80.6709	1.16908e-09	1.16908e-09	1.16908e-09	1.16908e-09	1.16908e-09	1.16908e-09	C16336	Metabolic pathways(ko01100);;Biosynthesis of secondary metabolites(ko01110);;alpha-Linolenic acid metabolism(ko00592)	LMFA07050380	trans-2-Enoyl-OPC4-CoA	-	{[(2R,3R,5R)-5-(6-amino-9H-purin-9-yl)-4-hydroxy-2-({[hydroxy({hydroxy[(3R)-3-hydroxy-2,2-dimethyl-3-({2-[(2-{[(2E)-4-[(2S)-3-oxo-2-[(2Z)-pent-2-en-1-yl]cyclopentyl]but-2-enoyl]sulfanyl}ethyl)carbamoyl]ethyl}carbamoyl)propoxy]phosphoryl}oxy)phosphoryl]oxy}methyl)oxolan-3-yl]oxy}phosphonic acid	Fatty Acyls [FA]	Fatty esters [FA07]	Fatty acyl CoAs [FA0705]	--	--	--	--	--	--	--
neg_3859	Clavulanate-9-aldehyde	330.251	89.4381	24.5448	129.324	256.065	39.2084	1.16908e-09	1.16908e-09	1.16908e-09	1.16908e-09	1.16908e-09	1.16908e-09	C06661	Metabolic pathways(ko01100);;Biosynthesis of secondary metabolites(ko01110)	--	--	--	--	--	--	--	--	--	--	--	--	--	--
neg_3861	D-Xylonate	1539.42	450.935	246.658	609.006	1240.62	399.981	6.56509	4.24393	0.909613	3.12024	1.67433	10.3929	C00502	Metabolic pathways(ko01100);;Pentose and glucuronate interconversions(ko00040)	--	--	--	--	--	--	--	HMDB0059750	Organic compounds	Organic oxygen compounds	Organooxygen compounds	Carbohydrates and carbohydrate conjugates	6602431	526-91-0
neg_3862	6-Hydroxymelatonin	179.803	282.947	234.469	417.089	363.378	489.893	1.16908e-09	1.16908e-09	1.16908e-09	1.16908e-09	1.16908e-09	1.16908e-09	C05643	Tryptophan metabolism(ko00380)	--	--	--	--	--	--	--	--	--	--	--	--	--	--
neg_3868	5-(2'-Formylethyl)-4,6-dihydroxypicolinate	12.6609	5.88694	1.16908e-09	39.6861	4.69036	1.16908e-09	1.16908e-09	1.16908e-09	1.16908e-09	1.16908e-09	1.57132	1.16908e-09	C05654	Tryptophan metabolism(ko00380)	--	--	--	--	--	--	--	HMDB0031727	Organic compounds	Organic oxygen compounds	Organooxygen compounds	Carbohydrates and carbohydrate conjugates	85991	15879-93-3
neg_3871	Aloin A	1640.73	2750.6	4063.5	3744.77	3806.81	4004.42	1.16908e-09	1.16908e-09	1.16908e-09	1.16908e-09	1.16908e-09	1.16908e-09	--	--	--	--	--	--	--	--	--	HMDB0035219	Organic compounds	Benzenoids	Anthracenes	_	313325	8015-61-0
neg_3873	Dihydrofolate	1275.7	866.071	1305.11	1012.8	1193.61	1217.43	1.16908e-09	1.16908e-09	1.16908e-09	1.16908e-09	1.16908e-09	1.16908e-09	C00415	Metabolic pathways(ko01100);;One carbon pool by folate(ko00670);;Folate biosynthesis(ko00790)	--	--	--	--	--	--	--	HMDB0001056	Organic compounds	Organic acids and derivatives	Carboxylic acids and derivatives	Amino acids, peptides, and analogues	98792	4033-27-6
neg_3885	THF-L-glutamate	607.771	838.855	537.761	1182.73	1117.51	1705.79	1.16908e-09	1.16908e-09	1.16908e-09	1.16908e-09	1.16908e-09	1.16908e-09	C09332	Folate biosynthesis(ko00790)	--	--	--	--	--	--	--	HMDB0006825	Organic compounds	Organoheterocyclic compounds	Pteridines and derivatives	Pterins and derivatives	442163	_
neg_3898	5'-Methylthioadenosine	146.169	155.824	127.578	106.043	90.4835	114.465	1.16908e-09	1.16908e-09	1.16908e-09	1.16908e-09	1.16908e-09	1.16908e-09	C00170	Cysteine and methionine metabolism(ko00270);;Zeatin biosynthesis(ko00908);;Metabolic pathways(ko01100)	--	--	--	--	--	--	--	HMDB0001173	Organic compounds	Nucleosides, nucleotides, and analogues	5'-deoxyribonucleosides	5'-deoxy-5'-thionucleosides	439176	2457-80-9
neg_3899	9-Demethylmunduserone	151.664	33.6688	2.3733	28.625	228.906	9.74202	1.16908e-09	1.16908e-09	1.16908e-09	1.16908e-09	1.16908e-09	1.16908e-09	C16189	Isoflavonoid biosynthesis(ko00943);;Biosynthesis of secondary metabolites(ko01110)	--	--	--	--	--	--	--	--	--	--	--	--	--	--
neg_3901	dTDP-4-amino-2,4-dideoxy-beta-L-xylose	12.4601	3.46781	79.0138	11.7739	24.147	0.00130941	1.16908e-09	1.16908e-09	1.16908e-09	1.16908e-09	1.16908e-09	1.16908e-09	C21354	Biosynthesis of secondary metabolites(ko01110);;Polyketide sugar unit biosynthesis(ko00523)	--	--	--	--	--	--	--	--	--	--	--	--	--	--
neg_3903	Quercetin 3-O-rhamnoside 7-O-glucoside	657.465	628.328	152.151	230.807	501.519	519.222	1.16908e-09	1.16908e-09	1.16908e-09	1.16908e-09	1.16908e-09	1.16908e-09	C19796	Flavone and flavonol biosynthesis(ko00944)	--	--	--	--	--	--	--	--	--	--	--	--	--	--
neg_3904	TRIBOA-glucoside	275.98	284.193	319.007	55.7936	678.88	834.65	1.16908e-09	1.16908e-09	1.16908e-09	1.16908e-09	1.16908e-09	1.16908e-09	C18062	Benzoxazinoid biosynthesis(ko00402)	--	--	--	--	--	--	--	--	--	--	--	--	--	--
neg_3906	Valienone	225.713	505.37	61.3529	561.702	321.821	653.517	1.20307	1.86681	4.77454	1.16908e-09	1.79808	2.7831	C17696	Biosynthesis of secondary metabolites(ko01110);;Metabolic pathways(ko01100)	--	--	--	--	--	--	--	--	--	--	--	--	--	--
neg_3910	2-Hydroxy-6-oxo-(2'-aminophenyl)-hexa-2,4-dienoate	3337.96	1040.06	451.973	1171.27	4002.31	908.496	3.82716	1.16908e-09	1.16908e-09	1.16908e-09	1.16908e-09	1.16908e-09	C08062	Metabolic pathways(ko01100)	--	--	--	--	--	--	--	--	--	--	--	--	--	--
neg_3927	Miraxanthin-V	28.9302	70.7638	76.5268	33.5424	18.3957	56.642	1.16908e-09	1.16908e-09	1.16908e-09	1.16908e-09	1.16908e-09	1.16908e-09	C08557	Biosynthesis of secondary metabolites(ko01110);;Betalain biosynthesis(ko00965)	--	--	--	--	--	--	--	--	--	--	--	--	--	--
neg_3928	Artemetin	355.016	249.54	705.865	223.537	139.036	203.133	24.7987	38.5428	48.2078	30.5588	36.8935	27.8696	--	--	LMPK12113017	Artemetin	-	Quercetagetin 3,6,7,3',4'-pentamethyl ether	Polyketides [PK]	Flavonoids [PK12]	Flavones and Flavonols [PK1211]	--	--	--	--	--	--	--
neg_3933	Hesperetin 7-O-glucoside	424.926	227.234	213.334	169.332	376.794	228.181	1.16908e-09	1.16908e-09	1.16908e-09	1.16908e-09	1.16908e-09	1.16908e-09	C16422	Flavonoid biosynthesis(ko00941)	LMPK12140378	Hesperetin 7-O-glucoside	-	-	Polyketides [PK]	Flavonoids [PK12]	Flavanones [PK1214]	HMDB0030747	Organic compounds	Lignans, neolignans and related compounds	Cyclobutane lignans	_	20111686	2500-68-7
neg_3936	Biotinyl-5'-AMP	443.298	184.787	105.883	84.5094	84.9991	191.788	1.16908e-09	1.16908e-09	1.16908e-09	1.16908e-09	1.16908e-09	1.16908e-09	C05921	Metabolic pathways(ko01100);;Biotin metabolism(ko00780)	--	--	--	--	--	--	--	--	--	--	--	--	--	--
neg_3941	Carboxyatractyloside tripotassium salt	374.778	173.088	103.679	66.6417	92.495	61.2232	1.16908e-09	1.16908e-09	1.16908e-09	1.16908e-09	1.16908e-09	1.16908e-09	--	--	--	--	--	--	--	--	--	--	--	--	--	--	--	--
neg_3943	3-Oxooctanoyl-CoA	44.9361	16.9681	57.3775	0.587634	32.458	18.4322	1.16908e-09	1.16908e-09	1.16908e-09	1.16908e-09	1.16908e-09	1.16908e-09	C05267	Fatty acid elongation(ko00062);;Fatty acid degradation(ko00071);;Fatty acid metabolism(ko01212);;Metabolic pathways(ko01100)	LMFA07050249	3-Oxooctanoyl-CoA	3'-phosphoadenosine 5'-{3-[(3R)-3-hydroxy-2,2-dimethyl-4-oxo-4-{[3-oxo-3-({2-[(3-oxooctanoyl)sulfanyl]ethyl}amino)propyl]amino}butyl] dihydrogen diphosphate}	3-ketooctanoyl-CoA;3-ketooctanoyl-coenzyme A;3-oxooctanoyl-coenzyme A	Fatty Acyls [FA]	Fatty esters [FA07]	Fatty acyl CoAs [FA0705]	--	--	--	--	--	--	--
neg_3948	DL-Dithiothreitol	48.922	27.4309	105.068	233.178	204.348	6.15669	3.2669	25.9846	17.7201	15.2048	19.1835	10.1756	--	--	--	--	--	--	--	--	--	--	--	--	--	--	--	--
neg_3950	gamma-L-Glutamyl-L-cysteine	305.276	597.333	198.037	623.274	248.924	613.824	1.16908e-09	1.16908e-09	1.16908e-09	1.16908e-09	1.16908e-09	1.16908e-09	C00669	Glutathione metabolism(ko00480);;Metabolic pathways(ko01100)	--	--	--	--	--	--	--	HMDB0001049	Organic compounds	Organic acids and derivatives	Carboxylic acids and derivatives	Amino acids, peptides, and analogues	123938	636-58-8
neg_3951	8-Amino-8-demethylriboflavin	26.6951	100.028	54.177	182.658	250.991	107.312	1.16908e-09	1.16908e-09	1.16908e-09	1.16908e-09	1.16908e-09	1.16908e-09	C21646	Biosynthesis of secondary metabolites(ko01110);;Metabolic pathways(ko01100)	--	--	--	--	--	--	--	--	--	--	--	--	--	--
neg_3953	(+)-Gallocatechin	329.158	117.977	46.8245	61.9513	60.6043	41.7895	1.16908e-09	1.16908e-09	1.16908e-09	1.16908e-09	1.16908e-09	1.16908e-09	C12127	Flavonoid biosynthesis(ko00941);;Biosynthesis of secondary metabolites(ko01110)	LMPK12020002	(+)-Gallocatechin	-	-	Polyketides [PK]	Flavonoids [PK12]	Flavans, Flavanols and Leucoanthocyanidins [PK1202]	--	--	--	--	--	--	--
neg_3962	2-Hydroxy-6-oxo-6-(2-hydroxyphenyl)-hexa-2,4-dienoate	82.829	86.783	54.8412	56.818	35.1439	37.6372	1.16908e-09	1.16908e-09	1.16908e-09	1.16908e-09	146.037	1.16908e-09	C07731	Metabolic pathways(ko01100)	--	--	--	--	--	--	--	--	--	--	--	--	--	--
neg_3968	Asperulosidic acid	39.7983	112.722	77.4583	57.9903	77.587	69.865	1.16908e-09	1.16908e-09	1.16908e-09	1.16908e-09	1.16908e-09	1.16908e-09	--	--	--	--	--	--	--	--	--	--	--	--	--	--	--	--
neg_3969	5a,11a-Dehydrooxytetracycline	479.503	460.699	778.51	538.393	1908.35	1207.99	1.16908e-09	1.16908e-09	1.16908e-09	1.16908e-09	1.16908e-09	1.16908e-09	C18296	Biosynthesis of secondary metabolites(ko01110);;Metabolic pathways(ko01100)	--	--	--	--	--	--	--	--	--	--	--	--	--	--
neg_3986	Tetracycline	185.55	191.851	35.6762	235.889	193.412	203.313	1.16908e-09	1.16908e-09	1.16908e-09	1.16908e-09	1.16908e-09	1.16908e-09	C06570	Biosynthesis of secondary metabolites(ko01110);;Metabolic pathways(ko01100)	--	--	--	--	--	--	--	--	--	--	--	--	--	--
neg_3987	Mulberroside C	4857.71	4183.58	1938.04	5493.23	5256.12	5026.46	1.16908e-09	1.16908e-09	1.16908e-09	1.16908e-09	30.1099	1.16908e-09	--	--	--	--	--	--	--	--	--	--	--	--	--	--	--	--
neg_3998	7-Cyano-7-carbaguanine	267.692	186.985	104.948	246.528	298.698	359.654	1.16908e-09	1.16908e-09	1.16908e-09	1.16908e-09	5.1048	1.16908e-09	C15996	Metabolic pathways(ko01100);;Folate biosynthesis(ko00790)	--	--	--	--	--	--	--	--	--	--	--	--	--	--
neg_3999	Erbstatin Analog	65.3421	71.9607	3.27778	87.0276	110.68	79.5001	1.16908e-09	1.16908e-09	1.16908e-09	1.16908e-09	1.16908e-09	1.16908e-09	--	--	--	--	--	--	--	--	--	--	--	--	--	--	--	--
neg_4000	4-Amino-2-methyl-5-(phosphooxymethyl)pyrimidine	223.159	144.78	15.9252	290.66	284.771	261.456	2.65663	5.58142	5.88486	1.16908e-09	0.00341579	6.24492	C04556	Thiamine metabolism(ko00730);;Metabolic pathways(ko01100)	--	--	--	--	--	--	--	--	--	--	--	--	--	--
neg_4003	3-{[(2E)-4-Amino-4-oxobut-2-enoyl]amino}-L-alanine	8498.97	6204.07	673.351	11908.1	12292.7	11637.5	195.206	165.639	203.158	185.294	217.675	122.407	C20966	Biosynthesis of secondary metabolites(ko01110);;Metabolic pathways(ko01100)	--	--	--	--	--	--	--	--	--	--	--	--	--	--
neg_4004	Cefuroxime	1.16908e-09	0.00166126	2.63658	47.0599	4.01227	2.32863	1.16908e-09	1.16908e-09	1.16908e-09	1.16908e-09	1.16908e-09	1.16908e-09	--	--	--	--	--	--	--	--	--	--	--	--	--	--	--	--
neg_4005	Northienamycin	1380.29	818.701	1437.77	331.213	411.976	698.334	1.16908e-09	1.16908e-09	1.16908e-09	1.16908e-09	3.80511	1.16908e-09	C17369	Carbapenem biosynthesis(ko00332)	--	--	--	--	--	--	--	--	--	--	--	--	--	--
neg_4007	8-Demethyl-8-(2,3,4-tri-O-methyl-alpha-L-rhamnosyl)tetracenomycin C	74.7661	197.958	229.178	191.957	318.398	434.914	1.16908e-09	1.16908e-09	1.16908e-09	1.16908e-09	1.16908e-09	1.16908e-09	C20977	Biosynthesis of secondary metabolites(ko01110);;Metabolic pathways(ko01100)	--	--	--	--	--	--	--	--	--	--	--	--	--	--
neg_4010	Typhaneoside	692.903	524.76	206.738	356.946	681.757	746.571	1.16908e-09	1.16908e-09	1.16908e-09	1.16908e-09	1.16908e-09	1.16908e-09	--	--	LMPK12112350	Typhaneoside	-	-	Polyketides [PK]	Flavonoids [PK12]	Flavones and Flavonols [PK1211]	HMDB0039541	Organic compounds	Phenylpropanoids and polyketides	Flavonoids	Flavonoid glycosides	14353383	104472-68-6
neg_4014	Procyanidin A1	188.807	110.332	835.979	7.35765	490.867	1.16908e-09	1.16908e-09	1.16908e-09	1.16908e-09	1.16908e-09	1.16908e-09	1.16908e-09	--	--	--	--	--	--	--	--	--	--	--	--	--	--	--	--
neg_4021	3,6,8-Trimethylallantoin	4096.71	2960.44	4116.11	2308.9	2704.49	3573.41	1.16908e-09	1.67583	3.49075	1.16908e-09	0.488322	5.70261	C16362	Caffeine metabolism(ko00232)	--	--	--	--	--	--	--	--	--	--	--	--	--	--
neg_4022	Indolepyruvate	84.0429	59.742	93.18	33.5272	56.2168	70.7324	1.16908e-09	1.16908e-09	1.16908e-09	1.16908e-09	1.16908e-09	1.16908e-09	C00331	Metabolic pathways(ko01100);;Tryptophan metabolism(ko00380)	--	--	--	--	--	--	--	HMDB0060484	Organic compounds	Organoheterocyclic compounds	Indoles and derivatives	Indolyl carboxylic acids and derivatives	803	392-12-1
neg_4029	dCMP	130.746	60.7095	147.941	105.296	41.7072	48.3952	1.16908e-09	1.16908e-09	1.16908e-09	1.16908e-09	1.16908e-09	1.16908e-09	C00239	Pyrimidine metabolism(ko00240);;Metabolic pathways(ko01100)	--	--	--	--	--	--	--	--	--	--	--	--	--	--
neg_4038	Isonocardicin A	160.395	382.182	81.2572	319.912	91.4408	398.061	1.16908e-09	1.16908e-09	1.16908e-09	1.16908e-09	1.16908e-09	1.16908e-09	C00927	Metabolic pathways(ko01100);;Biosynthesis of secondary metabolites(ko01110);;Monobactam biosynthesis(ko00261)	--	--	--	--	--	--	--	--	--	--	--	--	--	--
neg_4047	4'''-Demalonylsalvianin	34505.5	27703.3	19980.9	22335.8	42258.8	54059.7	411.981	1.16908e-09	6.26828	47.54	12.9066	1155.21	C12641	Anthocyanin biosynthesis(ko00942)	--	--	--	--	--	--	--	--	--	--	--	--	--	--
neg_4049	S-Glutathionyl-L-cysteine	298.414	97.7391	416.372	17.3322	183.539	329.773	1.16908e-09	1.16908e-09	1.16908e-09	1.16908e-09	1.16908e-09	1.16908e-09	C05526	Metabolic pathways(ko01100);;Cysteine and methionine metabolism(ko00270)	--	--	--	--	--	--	--	--	--	--	--	--	--	--
neg_4054	Glucocochlearin	60.9003	101.419	74.4865	163.625	64.5615	131.429	1.16908e-09	1.16908e-09	1.16908e-09	1.16908e-09	3.88219	1.16908e-09	C08407	Biosynthesis of secondary metabolites(ko01110);;Glucosinolate biosynthesis(ko00966);;2-Oxocarboxylic acid metabolism(ko01210)	--	--	--	--	--	--	--	--	--	--	--	--	--	--
neg_4055	Deacetylepithienamycin F	133.458	146.094	223.819	78.0323	68.0034	42.4104	14.3255	11.3428	19.8233	20.6736	33.0268	5.2649	C20816	Carbapenem biosynthesis(ko00332);;Biosynthesis of secondary metabolites(ko01110)	--	--	--	--	--	--	--	--	--	--	--	--	--	--
neg_4061	2,4-Diketo-3-deoxy-L-fuconate	259.236	69.9521	79.1494	47.7696	52.5053	20.7814	1.16908e-09	1.16908e-09	1.16908e-09	1.16908e-09	1.16908e-09	1.16908e-09	C20781	Metabolic pathways(ko01100);;Fructose and mannose metabolism(ko00051)	--	--	--	--	--	--	--	--	--	--	--	--	--	--
neg_4071	L-2-Aminoadipate adenylate	1071.7	309.026	242.269	289.655	949.318	227.674	1.16908e-09	1.16908e-09	1.16908e-09	1.16908e-09	1.16908e-09	1.16908e-09	C05560	Lysine biosynthesis(ko00300);;Metabolic pathways(ko01100);;Biosynthesis of secondary metabolites(ko01110)	--	--	--	--	--	--	--	--	--	--	--	--	--	--
neg_4072	Eriocitrin	392.101	279.289	228.843	81.7833	113.495	293.247	1.16908e-09	1.16908e-09	1.16908e-09	1.16908e-09	1.16908e-09	1.16908e-09	--	--	LMPK12140366	Eriocitrin	-	-	Polyketides [PK]	Flavonoids [PK12]	Flavanones [PK1214]	--	--	--	--	--	--	--
neg_4075	2'-Deoxycytidine 5'-monophosphate (dCMP)	51.177	19.6576	7.90207	23.3347	168.723	28.5312	1.16908e-09	1.16908e-09	1.16908e-09	1.16908e-09	1.16908e-09	1.16908e-09	--	--	--	--	--	--	--	--	--	--	--	--	--	--	--	--
neg_4084	Salicin	1095.52	891.347	154.092	745.767	1099.88	1042.26	1.16908e-09	1.16908e-09	1.16908e-09	2.38886	1.16908e-09	1.16908e-09	C01451	Glycolysis / Gluconeogenesis(ko00010)	--	--	--	--	--	--	--	--	--	--	--	--	--	--
neg_4086	UDP-N-acetylmuramoyl-L-alanyl-gamma-D-glutamyl-L-lysine	259.198	212.429	1488.9	13.3265	330.114	705.172	1.16908e-09	1.16908e-09	1.16908e-09	1.16908e-09	1.16908e-09	1.16908e-09	C05892	Metabolic pathways(ko01100)	--	--	--	--	--	--	--	--	--	--	--	--	--	--
neg_4100	Fluorouracil	1813.95	3301.13	646.165	3610.16	2846.68	3292.55	35.1897	23.3923	23.3007	15.4003	17.4937	27.0793	--	--	--	--	--	--	--	--	--	--	--	--	--	--	--	--
neg_4104	2-Keto-5-epi-valiolone	60.3835	92.4882	27.7411	89.8574	96.3964	106.64	1.16908e-09	1.16908e-09	1.16908e-09	1.16908e-09	1.16908e-09	1.16908e-09	C17695	Biosynthesis of secondary metabolites(ko01110)	--	--	--	--	--	--	--	--	--	--	--	--	--	--
neg_4106	Fustin	308.298	482.632	73.7267	551.35	388.967	454.133	1.16908e-09	0.49403	1.16908e-09	1.16908e-09	1.16908e-09	1.16908e-09	C01378	Flavonoid biosynthesis(ko00941)	--	--	--	--	--	--	--	--	--	--	--	--	--	--
neg_4109	UWM6	44.6905	77.4234	34.5863	35.522	20.5413	34.3685	40.3229	5.86418	17.0941	17.2705	20.7515	6.40746	C18678	Biosynthesis of secondary metabolites(ko01110)	--	--	--	--	--	--	--	--	--	--	--	--	--	--
neg_4121	UDP-2-acetamido-2-deoxy-alpha-D-ribo-hex-3-uluronate	7.24493	115.248	1.16908e-09	801.353	2.54369	10.0482	1.16908e-09	1.16908e-09	1.16908e-09	1.16908e-09	1.16908e-09	1.16908e-09	C20395	Amino sugar and nucleotide sugar metabolism(ko00520);;Metabolic pathways(ko01100)	--	--	--	--	--	--	--	--	--	--	--	--	--	--
neg_4122	NAD+	857.301	1882.49	139.474	1956.43	1322.71	1253.75	1.16908e-09	1.16908e-09	1.16908e-09	1.16908e-09	1.16908e-09	1.16908e-09	C00003	Metabolic pathways(ko01100);;Nicotinate and nicotinamide metabolism(ko00760);;Oxidative phosphorylation(ko00190);;Thiamine metabolism(ko00730)	--	--	--	--	--	--	--	HMDB0000902	Organic compounds	Nucleosides, nucleotides, and analogues	5')-dinucleotides	_	5892	53-84-9
neg_4135	7-Methylthioheptyl glucosinolate	697.8	868.583	1461.54	953.099	713.314	929.744	1.16908e-09	1.16908e-09	1.16908e-09	1.16908e-09	1.16908e-09	3.70936	C17252	2-Oxocarboxylic acid metabolism(ko01210);;Biosynthesis of secondary metabolites(ko01110);;Glucosinolate biosynthesis(ko00966)	--	--	--	--	--	--	--	--	--	--	--	--	--	--
neg_4136	Nebramycin factor 4	191.518	145.94	968.096	283.602	102.064	38.2029	1.16908e-09	1.16908e-09	1.16908e-09	1.16908e-09	1.16908e-09	1.16908e-09	C18000	Biosynthesis of secondary metabolites(ko01110)	--	--	--	--	--	--	--	--	--	--	--	--	--	--
neg_4140	(7R)-7-(4-Carboxybutanamido)cephalosporanate	49.6562	143.38	590.921	41.1279	64.009	275.512	1.16908e-09	1.16908e-09	1.16908e-09	1.16908e-09	1.16908e-09	1.16908e-09	C15666	Penicillin and cephalosporin biosynthesis(ko00311);;Biosynthesis of secondary metabolites(ko01110)	--	--	--	--	--	--	--	--	--	--	--	--	--	--
neg_4142	S-Adenosylhomocysteine	497.848	138.224	99.3186	193.219	410.521	125.741	1.16908e-09	1.16908e-09	1.16908e-09	1.16908e-09	1.16908e-09	1.16908e-09	C00021	Cysteine and methionine metabolism(ko00270);;Metabolic pathways(ko01100);;Biosynthesis of amino acids(ko01230)	--	--	--	--	--	--	--	--	--	--	--	--	--	--
neg_4146	2,3-Dihydroxy-2'-carboxybiphenyl	89.9595	74.6187	13.0896	126.762	43.341	57.7185	1.16908e-09	1.16908e-09	1.16908e-09	1.16908e-09	1.16908e-09	1.16908e-09	C16263	Metabolic pathways(ko01100)	--	--	--	--	--	--	--	--	--	--	--	--	--	--
neg_4149	Isoswertisin 2''-rhamnoside	819.013	145.519	67.3791	261.498	713.637	98.5226	1.16908e-09	1.16908e-09	1.16908e-09	1.16908e-09	1.16908e-09	1.16908e-09	C12629	Flavone and flavonol biosynthesis(ko00944)	--	--	--	--	--	--	--	HMDB0037417	Organic compounds	Phenylpropanoids and polyketides	Flavonoids	Flavonoid glycosides	14427340	64821-00-7
neg_4155	2-Aminovalienone	34.046	56.9084	12.9348	60.718	14.8495	103.175	1.16908e-09	1.16908e-09	1.16908e-09	1.16908e-09	1.16908e-09	1.16908e-09	C21248	Biosynthesis of secondary metabolites(ko01110)	--	--	--	--	--	--	--	--	--	--	--	--	--	--
neg_4158	Quercetin 3-O-[beta-D-xylosyl-(1->2)-beta-D-glucoside]	723.762	299.985	257.692	219.305	282.966	410.791	1.16908e-09	1.16908e-09	1.16908e-09	1.16908e-09	1.16908e-09	1.16908e-09	C12637	Flavone and flavonol biosynthesis(ko00944)	--	--	--	--	--	--	--	--	--	--	--	--	--	--
neg_4162	Alanyl-Threonine	18.2083	4.16529	10.6755	2.48398	6.64541	1.16908e-09	1.16908e-09	1.16908e-09	1.16908e-09	1.16908e-09	1.16908e-09	1.16908e-09	--	--	--	--	--	--	--	--	--	HMDB0028697	Organic compounds	Organic acids and derivatives	Carboxylic acids and derivatives	Amino acids, peptides, and analogues	6427004	24032-50-6
neg_4164	Norbaeocystin	79.7868	45.5854	91.672	31.1194	52.1955	22.541	1.16908e-09	1.16908e-09	1.16908e-09	1.16908e-09	1.16908e-09	1.16908e-09	C21778	Biosynthesis of secondary metabolites(ko01110);;Indole alkaloid biosynthesis(ko00901)	--	--	--	--	--	--	--	--	--	--	--	--	--	--
neg_4187	Nitrofurantoin	21.7421	39.8847	10.0863	53.9203	10.9801	7.65336	1.16908e-09	1.16908e-09	1.16908e-09	1.16908e-09	1.16908e-09	1.16908e-09	--	--	--	--	--	--	--	--	--	--	--	--	--	--	--	--
neg_4188	GDP-4-amino-4,6-dideoxy-alpha-D-mannose	612.665	805.689	5537.39	240.455	233.185	99.4895	1.16908e-09	1.16908e-09	1.16908e-09	1.16908e-09	1.16908e-09	1.16908e-09	C20638	Metabolic pathways(ko01100);;Amino sugar and nucleotide sugar metabolism(ko00520)	--	--	--	--	--	--	--	--	--	--	--	--	--	--
neg_4203	dGTP	83.5903	101.469	84.0997	268.333	55.253	33.7559	1.16908e-09	1.16908e-09	1.16908e-09	1.16908e-09	1.16908e-09	1.16908e-09	C00286	Metabolic pathways(ko01100);;Purine metabolism(ko00230)	--	--	--	--	--	--	--	--	--	--	--	--	--	--
neg_4205	GDP-4-acetamido-4,6-dideoxy-alpha-D-mannose	191.368	86.6229	85.357	94.4588	59.8232	50.9021	1.16908e-09	1.16908e-09	1.16908e-09	1.16908e-09	1.16908e-09	1.16908e-09	C20672	Metabolic pathways(ko01100);;Amino sugar and nucleotide sugar metabolism(ko00520)	--	--	--	--	--	--	--	--	--	--	--	--	--	--
neg_4207	Cellobiose	361.612	303.884	312.181	132.617	26.8624	184.735	1.16908e-09	1.16908e-09	1.16908e-09	1.16908e-09	1.16908e-09	1.16908e-09	C00185	Metabolic pathways(ko01100);;ABC transporters(ko02010);;Starch and sucrose metabolism(ko00500)	--	--	--	--	--	--	--	HMDB0000055	Organic compounds	Organic oxygen compounds	Organooxygen compounds	Carbohydrates and carbohydrate conjugates	10712	528-50-7
neg_4214	S-(Hydroxymethyl)glutathione	59.4011	225.022	68.2459	305.984	175.918	243.337	1.16908e-09	1.16908e-09	1.16908e-09	1.16908e-09	1.16908e-09	1.16908e-09	C14180	Metabolic pathways(ko01100)	--	--	--	--	--	--	--	HMDB0004662	Organic compounds	Organic acids and derivatives	Carboxylic acids and derivatives	Amino acids, peptides, and analogues	447123	32260-87-0
neg_4215	Nuezhenidic acid	706.237	323.88	187.672	308.091	415.846	203.904	1.16908e-09	1.16908e-09	1.16908e-09	1.16908e-09	1.16908e-09	1.16908e-09	--	--	--	--	--	--	--	--	--	--	--	--	--	--	--	--
neg_4217	Luteolin	84.9685	179.298	194.101	82.2362	98.5965	395.07	36.6322	1.16908e-09	6.30308	8.09741	1.16908e-09	1.16908e-09	C01514	Biosynthesis of secondary metabolites(ko01110);;Flavonoid biosynthesis(ko00941);;Metabolic pathways(ko01100);;Flavone and flavonol biosynthesis(ko00944)	LMPK12110006	Luteolin	-	-	Polyketides [PK]	Flavonoids [PK12]	Flavones and Flavonols [PK1211]	--	--	--	--	--	--	--
neg_4218	8-Demethyl-8-alpha-L-rhamnosyltetracenomycin C	2368.75	1790.79	998.319	1105.6	1113.39	2062.44	1.16908e-09	1.16908e-09	1.16908e-09	1.16908e-09	1.16908e-09	1.16908e-09	C20974	Metabolic pathways(ko01100);;Biosynthesis of secondary metabolites(ko01110)	--	--	--	--	--	--	--	--	--	--	--	--	--	--
neg_4219	Streptomycin 6-phosphate	463.982	568.223	2846.03	1107.99	389.747	521.51	1.16908e-09	1.16908e-09	1.16908e-09	1.16908e-09	1.16908e-09	1.16908e-09	C01138	Biosynthesis of secondary metabolites(ko01110);;Metabolic pathways(ko01100)	--	--	--	--	--	--	--	--	--	--	--	--	--	--
neg_4228	4-Coumaroylshikimate	131.562	171.796	18.8274	178.735	104.161	105.716	1.16908e-09	1.16908e-09	1.16908e-09	1.16908e-09	1.16908e-09	1.16908e-09	C02947	Phenylpropanoid biosynthesis(ko00940);;Stilbenoid, diarylheptanoid and gingerol biosynthesis(ko00945);;Biosynthesis of secondary metabolites(ko01110);;Flavonoid biosynthesis(ko00941);;Metabolic pathways(ko01100)	--	--	--	--	--	--	--	--	--	--	--	--	--	--
neg_4230	Naringenin chalcone	468.575	373.902	569.564	422.29	177.766	256.373	1.16908e-09	1.16908e-09	1.16908e-09	1.16908e-09	1.16908e-09	1.16908e-09	C06561	Metabolic pathways(ko01100);;Biosynthesis of secondary metabolites(ko01110);;Flavonoid biosynthesis(ko00941)	LMPK12120264	Naringenin chalcone	trans-2',4,4',6'-Tetrahydroxychalcone	Isosalipurpol; Chalconaringenin; (2E)- 3-(4-hydroxyphenyl)-1-(2,4,6-trihydroxyphenyl)-2-Propen-1-one	Polyketides [PK]	Flavonoids [PK12]	Chalcones and dihydrochalcones [PK1212]	HMDB0128075	Organic compounds	Phenylpropanoids and polyketides	Linear 1,3-diarylpropanoids	Chalcones and dihydrochalcones	155802	_
neg_4234	3-Hydroxy-3-(4-methylpent-3-en-1-yl)glutaryl-CoA	113.932	39.8751	76.9035	1.91631	1.16908e-09	107.944	1.16908e-09	1.16908e-09	1.16908e-09	1.16908e-09	1.16908e-09	1.16908e-09	C04675	Biosynthesis of secondary metabolites(ko01110)	LMFA07050207	3-hydroxy-3-(4-methylpent-3-en-1-yl)glutaryl-CoA	3'-phosphoadenosine 5'-{3-[(3R)-4-({3-[(2-{[3-(carboxymethyl)-3-hydroxy-7-methyloct-6-enoyl]sulfanyl}ethyl)amino]-3-oxopropyl}amino)-3-hydroxy-2,2-dimethyl-4-oxobutyl] dihydrogen diphosphate}	-	Fatty Acyls [FA]	Fatty esters [FA07]	Fatty acyl CoAs [FA0705]	--	--	--	--	--	--	--
neg_4237	Levanbiose	791.748	495.06	150.862	413.034	186.747	320.369	29.1345	40.8175	40.87	44.8169	59.5761	33.1039	C01725	Starch and sucrose metabolism(ko00500)	--	--	--	--	--	--	--	--	--	--	--	--	--	--
neg_4244	Val His Phe Glu	248.137	1086.28	4935.52	2217.73	1258.04	363.807	1.16908e-09	1.16908e-09	1.16908e-09	1.16908e-09	1.16908e-09	1.16908e-09	--	--	--	--	--	--	--	--	--	--	--	--	--	--	--	--
neg_4245	Icariside I	2520.91	1707.12	778.352	2288.23	1304.52	1242.72	1.16908e-09	1.16908e-09	1.16908e-09	1.16908e-09	1.16908e-09	1.16908e-09	--	--	LMPK12112004	Icariside I	-	-	Polyketides [PK]	Flavonoids [PK12]	Flavones and Flavonols [PK1211]	--	--	--	--	--	--	--
neg_4255	p-Xylene	129.379	141.147	291.149	180.951	106.259	59.1002	1000.94	1169.71	1186.64	1140.81	1010.57	967.747	C06756	Metabolic pathways(ko01100)	--	--	--	--	--	--	--	--	--	--	--	--	--	--
neg_4257	L-Tryptophan	54.0832	26.8787	11.8362	8.58839	17.6724	10.1017	1.16908e-09	1.16908e-09	1.16908e-09	1.16908e-09	1.16908e-09	1.16908e-09	C00078	Glucosinolate biosynthesis(ko00966);;Metabolic pathways(ko01100);;Aminoacyl-tRNA biosynthesis(ko00970);;Biosynthesis of various secondary metabolites - part 2(ko00998);;Phenylalanine, tyrosine and tryptophan biosynthesis(ko00400);;2-Oxocarboxylic acid metabolism(ko01210);;Indole alkaloid biosynthesis(ko00901);;Biosynthesis of amino acids(ko01230);;Biosynthesis of secondary metabolites(ko01110);;T…	--	--	--	--	--	--	--	--	--	--	--	--	--	--
neg_4258	N-Acetyl-L-phenylalanine	52.348	50.2721	39.4196	56.0073	78.056	86.4458	1.16908e-09	1.16908e-09	1.16908e-09	1.16908e-09	1.16908e-09	1.16908e-09	C03519	Phenylalanine metabolism(ko00360);;Metabolic pathways(ko01100)	--	--	--	--	--	--	--	--	--	--	--	--	--	--
neg_4268	Versiconol acetate	1449.94	618.844	1775.17	162.878	597.007	437.561	1.16908e-09	1.16908e-09	1.16908e-09	1.16908e-09	1.16908e-09	1.16908e-09	C20506	Aflatoxin biosynthesis(ko00254);;Biosynthesis of secondary metabolites(ko01110)	--	--	--	--	--	--	--	--	--	--	--	--	--	--
neg_4273	2-Hydroxy-2,3-dihydrogenistein	33.0032	195.419	26.8541	200.516	142.596	204.696	1.16908e-09	1.16908e-09	1.16908e-09	1.16908e-09	1.16908e-09	1.16908e-09	C12631	Isoflavonoid biosynthesis(ko00943);;Metabolic pathways(ko01100);;Biosynthesis of secondary metabolites(ko01110)	--	--	--	--	--	--	--	--	--	--	--	--	--	--
neg_4274	Aflatoxin G1	2322.41	11362.6	2034.7	12258.8	8994.9	10975.5	5.72397	1.16908e-09	1.16908e-09	1.16908e-09	1.01556	1.16908e-09	C16755	Aflatoxin biosynthesis(ko00254);;Biosynthesis of secondary metabolites(ko01110)	--	--	--	--	--	--	--	HMDB0030479	Organic compounds	Phenylpropanoids and polyketides	Coumarins and derivatives	Furanocoumarins	14421	6795-23-9
neg_4278	N-Acetylmuramic acid alpha-1-phosphate	64.7205	7.68863	1.16908e-09	14.549	51.3274	17.6459	1.16908e-09	1.16908e-09	1.16908e-09	1.16908e-09	1.16908e-09	1.16908e-09	C21027	Metabolic pathways(ko01100);;Amino sugar and nucleotide sugar metabolism(ko00520)	--	--	--	--	--	--	--	--	--	--	--	--	--	--
neg_4281	Carbenicillin	391.896	524.094	276.306	519.02	476.439	581.859	1.16908e-09	1.16908e-09	1.16908e-09	1.16908e-09	1.16908e-09	1.16908e-09	--	--	--	--	--	--	--	--	--	--	--	--	--	--	--	--
neg_4292	Salicin 6-phosphate	230.016	114.492	165.095	75.9577	129.104	194.927	1.16908e-09	1.16908e-09	1.16908e-09	1.16908e-09	1.16908e-09	1.16908e-09	C06188	Glycolysis / Gluconeogenesis(ko00010)	--	--	--	--	--	--	--	--	--	--	--	--	--	--
neg_4293	Quercetin 3-(2G-xylosylrutinoside)	1016.74	781.83	1248.6	517.514	526.937	783.251	1.16908e-09	1.16908e-09	1.16908e-09	1.16908e-09	1.16908e-09	1.16908e-09	C10175	Flavone and flavonol biosynthesis(ko00944)	LMPK12112111	Quercetin 3-(2G-xylosylrutinoside)	-	-	Polyketides [PK]	Flavonoids [PK12]	Flavones and Flavonols [PK1211]	--	--	--	--	--	--	--
neg_4308	10-Hydroxydihydrosanguinarine	22.7031	116.575	137.699	188.314	196.299	97.2032	1.16908e-09	1.16908e-09	1.16908e-09	1.16908e-09	1.16908e-09	1.16908e-09	C05247	Biosynthesis of secondary metabolites(ko01110);;Metabolic pathways(ko01100);;Isoquinoline alkaloid biosynthesis(ko00950)	--	--	--	--	--	--	--	--	--	--	--	--	--	--
neg_4311	UDP-2,4-bis(acetamido)-2,4,6-trideoxy-beta-L-altropyranose	27.4123	160.206	19.9727	52.399	125.413	142.576	1.16908e-09	1.16908e-09	1.16908e-09	1.16908e-09	1.16908e-09	1.16908e-09	C19971	Metabolic pathways(ko01100);;Amino sugar and nucleotide sugar metabolism(ko00520)	--	--	--	--	--	--	--	--	--	--	--	--	--	--
neg_4313	Butanoyl-CoA	31.2526	17.1433	44.0751	5.1841	458.763	49.8078	1.16908e-09	1.16908e-09	1.16908e-09	1.16908e-09	1.16908e-09	23.2142	C00136	Fatty acid metabolism(ko01212);;Carbon metabolism(ko01200);;Biosynthesis of secondary metabolites(ko01110);;Glyoxylate and dicarboxylate metabolism(ko00630);;Butanoate metabolism(ko00650);;Fatty acid elongation(ko00062);;Fatty acid degradation(ko00071);;Metabolic pathways(ko01100);;Lysine degradation(ko00310)	LMFA07050292	Butyryl-CoA	3'-phosphoadenosine 5'-(3-{(3R)-4-[(3-{[2-(butanoylsulfanyl)ethyl]amino}-3-oxopropyl)amino]-3-hydroxy-2,2-dimethyl-4-oxobutyl} dihydrogen diphosphate)	4:0-CoA;Butyryl-CoA;Butyryl-coa;Butyryl-coenzyme A;C4:0-CoA;Coenzyme A, S-butanoate;S-Butyryl-coenzym-A;S-butanoyl-CoA;S-butanoyl-coenzyme A;S-butyryl-CoA;S-butyryl-coenzyme A;butanoyl-CoA;butanoyl-coenzyme A	Fatty Acyls [FA]	Fatty esters [FA07]	Fatty acyl CoAs [FA0705]	HMDB0001088	Organic compounds	Lipids and lipid-like molecules	Fatty Acyls	Fatty acyl thioesters	265	2140-48-9
neg_4320	5-Hydroxypseudobaptigenin	216.76	72.2877	102.778	73.4259	146.521	78.9727	1.16908e-09	1.16908e-09	1.16908e-09	1.16908e-09	1.16908e-09	1.16908e-09	C19727	Isoflavonoid biosynthesis(ko00943)	LMPK12050252	5-Hydroxypseudobaptigenin	-	-	Polyketides [PK]	Flavonoids [PK12]	Isoflavonoids [PK1205]	--	--	--	--	--	--	--
neg_4321	N2-Citryl-N6-acetyl-N6-hydroxy-L-lysine	1651.06	885.276	279.963	942.378	392.055	1209.56	1.16908e-09	1.16908e-09	1.16908e-09	1.16908e-09	1.16908e-09	1.16908e-09	C20333	Biosynthesis of secondary metabolites(ko01110);;Metabolic pathways(ko01100)	--	--	--	--	--	--	--	--	--	--	--	--	--	--
neg_4326	Coenzyme F420-0	23.6061	27.3135	165.656	21.1503	51.2238	34.1431	1.16908e-09	1.16908e-09	1.16908e-09	1.16908e-09	1.16908e-09	1.16908e-09	C19153	Metabolic pathways(ko01100)	--	--	--	--	--	--	--	--	--	--	--	--	--	--
neg_4327	Apigenin 7-O-[beta-D-apiosyl-(1->2)-beta-D-glucoside]	1166.72	769.021	1025.68	608.208	1162.82	927.001	1.16908e-09	1.16908e-09	1.16908e-09	1.16908e-09	1.16908e-09	1.16908e-09	C04858	Flavone and flavonol biosynthesis(ko00944)	--	--	--	--	--	--	--	--	--	--	--	--	--	--
neg_4329	Vaccarin	227.642	141.09	185.511	123.195	75.6426	160.981	1.16908e-09	1.16908e-09	1.16908e-09	1.16908e-09	1.16908e-09	1.16908e-09	--	--	LMPK12110321	Isovitexin 4'-O-glucoside 2''-O-arabinoside	-	Vaccarin	Polyketides [PK]	Flavonoids [PK12]	Flavones and Flavonols [PK1211]	--	--	--	--	--	--	--
neg_4339	2-[(L-Alanin-3-ylcarbamoyl)methyl]-2-hydroxybutanedioate	166.057	109.514	39.7593	130.447	187.015	84.8951	1.16908e-09	3.94375	1.16908e-09	1.16908e-09	1.16908e-09	1.16908e-09	C22072	Metabolic pathways(ko01100);;Biosynthesis of secondary metabolites(ko01110)	--	--	--	--	--	--	--	--	--	--	--	--	--	--
neg_4341	S-Formylglutathione	396.145	181.386	52.3406	250.587	406.502	405.648	1.16908e-09	1.16908e-09	1.16908e-09	1.16908e-09	1.16908e-09	1.16908e-09	C01031	Metabolic pathways(ko01100)	--	--	--	--	--	--	--	HMDB0001550	Organic compounds	Organic acids and derivatives	Carboxylic acids and derivatives	Amino acids, peptides, and analogues	189122	50409-81-9
neg_4349	Myricetin 3-glucoside	1342.08	1554.26	589.955	1171.39	574.49	1375.39	1.16908e-09	1.16908e-09	1.16908e-09	1.16908e-09	1.16908e-09	1.16908e-09	--	--	LMPK12112420	Myricetin 3-glucoside	-	-	Polyketides [PK]	Flavonoids [PK12]	Flavones and Flavonols [PK1211]	--	--	--	--	--	--	--
neg_4364	Linatine	46.6703	47.4763	29.4427	32.6849	50.3826	57.984	1.16908e-09	1.16908e-09	1.16908e-09	1.16908e-09	1.16908e-09	1.16908e-09	C05939	Arginine and proline metabolism(ko00330);;Metabolic pathways(ko01100)	--	--	--	--	--	--	--	--	--	--	--	--	--	--
neg_4366	2-Descarboxy-betanidin	251.778	499.613	107.958	582.779	248.433	296.872	1.16908e-09	1.16908e-09	1.16908e-09	1.16908e-09	1.16908e-09	1.16908e-09	C17757	Betalain biosynthesis(ko00965)	--	--	--	--	--	--	--	--	--	--	--	--	--	--
neg_4371	Glutathione disulfide	4433.57	2973.02	1058.86	3040.33	5751.66	1786.73	1.16908e-09	1.16908e-09	1.16908e-09	1.16908e-09	1.16908e-09	1.16908e-09	C00127	Metabolic pathways(ko01100);;Glutathione metabolism(ko00480)	--	--	--	--	--	--	--	HMDB0003337	Organic compounds	Organic acids and derivatives	Carboxylic acids and derivatives	Amino acids, peptides, and analogues	65359	27025-41-8
neg_4372	Rutin	1526.56	1101.02	99.4177	1219.7	2064.61	577.467	1.16908e-09	1.16908e-09	1.16908e-09	1.16908e-09	1.16908e-09	1.16908e-09	C05625	Metabolic pathways(ko01100);;Biosynthesis of secondary metabolites(ko01110);;Flavone and flavonol biosynthesis(ko00944)	LMPK12112098	Rutin	3,3',4',5,7-Pentahydroxyflavone 3-rutinoside	3-Rutinosylquercetin	Polyketides [PK]	Flavonoids [PK12]	Flavones and Flavonols [PK1211]	HMDB0003249	Organic compounds	Phenylpropanoids and polyketides	Flavonoids	Flavonoid glycosides	5280805	153-18-4
neg_4395	Kaempferol 3-O-beta-D-glucosyl-(1->2)-beta-D-glucoside	2580.79	2156.93	1172.57	734.536	691.691	1144.19	1.16908e-09	1.16908e-09	1.16908e-09	1.16908e-09	1.16908e-09	1.16908e-09	C12634	Flavone and flavonol biosynthesis(ko00944)	--	--	--	--	--	--	--	--	--	--	--	--	--	--
neg_4403	Norfloxacin	5891.09	10219.1	7682.79	13073.2	9744.1	15227.9	1.16908e-09	3.88389	1.16908e-09	1.16908e-09	1.42573	1.16908e-09	C06687	ABC transporters(ko02010)	--	--	--	--	--	--	--	--	--	--	--	--	--	--
neg_4417	L-3-Aminobutyryl-CoA	42.7717	53.7349	1.16908e-09	11.5228	47.1008	64.1542	1.16908e-09	1.16908e-09	1.16908e-09	1.16908e-09	1.16908e-09	1.16908e-09	C05231	Metabolic pathways(ko01100);;Lysine degradation(ko00310)	--	--	--	--	--	--	--	--	--	--	--	--	--	--
neg_4419	N-Methylanthraniloyl-CoA	317.773	405.043	4561.13	11.8933	171.938	85.9865	1.16908e-09	1.16908e-09	1.16908e-09	1.16908e-09	1.16908e-09	1.16908e-09	C12092	Acridone alkaloid biosynthesis(ko01058);;Biosynthesis of secondary metabolites(ko01110)	LMFA07050353	N-methylanthraniloyl-CoA	N-methylanthraniloyl-CoA	N-methylanthraniloyl-coenzyme A;N-methylanthranilyl-CoA;N-methylanthranilyl-coenzyme A;S-[2-(methylamino)benzoyl]-coenzyme A	Fatty Acyls [FA]	Fatty esters [FA07]	Fatty acyl CoAs [FA0705]	--	--	--	--	--	--	--
neg_4420	4-Isopropenyl-2-oxy-cyclohexanecarboxyl-CoA	1245.24	1380.2	977.361	989.895	1536.07	3779.84	1.16908e-09	1.16908e-09	1.16908e-09	1.16908e-09	1.16908e-09	1.16908e-09	C11935	Limonene and pinene degradation(ko00903)	--	--	--	--	--	--	--	--	--	--	--	--	--	--
neg_4425	Secologanoside	546.753	368.604	402.952	354.247	395.582	628.539	1.16908e-09	1.16908e-09	1.16908e-09	1.16908e-09	1.16908e-09	1.16908e-09	--	--	--	--	--	--	--	--	--	--	--	--	--	--	--	--
neg_4430	alpha-1,5-L-Arabinotetraose	483.772	261.181	206.713	350.399	299.852	281.784	1.16908e-09	1.16908e-09	1.16908e-09	1.16908e-09	1.16908e-09	1.16908e-09	C20572	ABC transporters(ko02010)	--	--	--	--	--	--	--	--	--	--	--	--	--	--
neg_4432	Clorobiocin	672.292	411.755	844.08	244.606	211.367	532.178	1.16908e-09	1.16908e-09	1.16908e-09	1.16908e-09	1.16908e-09	1.16908e-09	C12032	Biosynthesis of secondary metabolites(ko01110)	--	--	--	--	--	--	--	--	--	--	--	--	--	--
neg_4433	Delphinidin 3-O-(6''-O-malonyl)-beta-glucoside-3'-O-beta-glucoside	1038.14	521.391	536.223	199.351	359.684	576.659	1.16908e-09	1.16908e-09	5.25651	1.16908e-09	1.16908e-09	1.16908e-09	C16304	Anthocyanin biosynthesis(ko00942)	--	--	--	--	--	--	--	--	--	--	--	--	--	--
neg_4438	Sulfazecin	338.707	123.636	548.499	47.9295	55.1703	194.249	1.16908e-09	1.16908e-09	1.16908e-09	1.16908e-09	1.16908e-09	1.16908e-09	C20927	Monobactam biosynthesis(ko00261)	--	--	--	--	--	--	--	--	--	--	--	--	--	--
neg_4442	Xanthohumol	244.419	410.572	211.981	343.403	302.676	404.658	1.16908e-09	3.65791	1.16908e-09	1.16908e-09	7.08072	1.16908e-09	C16417	Flavonoid biosynthesis(ko00941)	LMPK12120294	Xanthohumol	-	-	Polyketides [PK]	Flavonoids [PK12]	Chalcones and dihydrochalcones [PK1212]	HMDB0030610	Organic compounds	Phenylpropanoids and polyketides	Linear 1,3-diarylpropanoids	Chalcones and dihydrochalcones	6443339	115063-39-3
neg_4451	8-Demethyl-8-formylriboflavin 5'-phosphate	129.135	191.067	303.03	226.234	93.5332	236.323	1.16908e-09	1.16908e-09	1.16908e-09	1.16908e-09	1.16908e-09	1.16908e-09	C21803	Metabolic pathways(ko01100);;Biosynthesis of secondary metabolites(ko01110)	--	--	--	--	--	--	--	--	--	--	--	--	--	--
neg_4461	Delphinidin 3-O-3'',6''-O-dimalonylglucoside	116.718	426.788	42.1238	127.14	147.313	260.428	1.16908e-09	1.16908e-09	1.16908e-09	1.16908e-09	1.16908e-09	1.16908e-09	C16290	Anthocyanin biosynthesis(ko00942)	--	--	--	--	--	--	--	--	--	--	--	--	--	--
neg_4463	UDP-2,3-dideoxy-2-acetamido-3-acetamidino-alpha-D-mannuronic acid	10.3679	1.43863	10.8303	87.4266	1.94081	0.649194	1.16908e-09	1.16908e-09	1.16908e-09	1.16908e-09	1.16908e-09	1.16908e-09	C22246	Metabolic pathways(ko01100)	--	--	--	--	--	--	--	--	--	--	--	--	--	--
neg_4468	Aklaviketone	15542.9	5417.74	6691.58	2446.33	7547.78	7926.53	1.16908e-09	1.16908e-09	1.16908e-09	1.16908e-09	7.45854	1.16908e-09	C12423	Biosynthesis of secondary metabolites(ko01110);;Metabolic pathways(ko01100)	--	--	--	--	--	--	--	--	--	--	--	--	--	--
neg_4477	trans-2-Enoyl-OPC8-CoA	1344.55	662.247	468.748	67.0368	49.1049	202.917	1.16908e-09	1.16908e-09	1.16908e-09	1.16908e-09	1.16908e-09	1.16908e-09	C16328	alpha-Linolenic acid metabolism(ko00592);;Biosynthesis of secondary metabolites(ko01110);;Metabolic pathways(ko01100)	LMFA07050382	trans-2-Enoyl-OPC8-CoA	-	{[(2R,3R,5R)-5-(6-amino-9H-purin-9-yl)-4-hydroxy-2-({[hydroxy({hydroxy[(3R)-3-hydroxy-2,2-dimethyl-3-({2-[(2-{[(2E)-8-[(2S)-3-oxo-2-[(2Z)-pent-2-en-1-yl]cyclopentyl]oct-2-enoyl]sulfanyl}ethyl)carbamoyl]ethyl}carbamoyl)propoxy]phosphoryl}oxy)phosphoryl]oxy}methyl)oxolan-3-yl]oxy}phosphonic acid	Fatty Acyls [FA]	Fatty esters [FA07]	Fatty acyl CoAs [FA0705]	--	--	--	--	--	--	--
neg_4483	Xanthosine	9.43894	29.8168	24.9517	42.2036	31.7422	240.74	1.16908e-09	1.16908e-09	1.16908e-09	1.16908e-09	1.16908e-09	1.16908e-09	C01762	Caffeine metabolism(ko00232);;ABC transporters(ko02010);;Purine metabolism(ko00230);;Metabolic pathways(ko01100);;Biosynthesis of secondary metabolites(ko01110)	--	--	--	--	--	--	--	--	--	--	--	--	--	--
neg_4484	Spirotetramat	101.512	123.47	43.3445	261.313	98.3232	69.4559	1.16908e-09	1.16908e-09	1.16908e-09	1.16908e-09	1.16908e-09	1.16908e-09	--	--	--	--	--	--	--	--	--	--	--	--	--	--	--	--
neg_4490	6''-O-Acetylgenistin	1700.67	1239.35	414.995	995.83	1299.16	723.977	1.16908e-09	2.72183	1.16908e-09	1.16908e-09	1.16908e-09	1.16908e-09	--	--	--	--	--	--	--	--	--	--	--	--	--	--	--	--
neg_4493	Perillyl-CoA	584.057	280.417	41.3756	0.167111	1744.75	2508.82	1.16908e-09	1.16908e-09	1.16908e-09	1.16908e-09	1.16908e-09	1.16908e-09	C11929	Limonene and pinene degradation(ko00903)	--	--	--	--	--	--	--	--	--	--	--	--	--	--
neg_4499	8-Demethyl-8-(2-O-methyl-alpha-L-rhamnosyl)tetracenomycin C	1793.7	1380.73	934.622	937.778	1121.12	1309.1	1.16908e-09	1.16908e-09	1.16908e-09	1.16908e-09	1.16908e-09	1.16908e-09	C20975	Biosynthesis of secondary metabolites(ko01110);;Metabolic pathways(ko01100)	--	--	--	--	--	--	--	--	--	--	--	--	--	--
neg_4504	3-Isopropenylpimelyl-CoA	544.545	219.861	44.7081	10.37	34.9639	110.103	1.16908e-09	1.16908e-09	1.16908e-09	1.16908e-09	1.16908e-09	1.16908e-09	C11936	Limonene and pinene degradation(ko00903)	--	--	--	--	--	--	--	--	--	--	--	--	--	--
neg_4507	(13S,14R)-1,13-Dihydroxy-N-methylcanadine	1409.29	2085.88	1807.73	1748.27	904.826	1684.55	1.16908e-09	1.16908e-09	1.16908e-09	1.16908e-09	1.16908e-09	1.16908e-09	C21587	Isoquinoline alkaloid biosynthesis(ko00950);;Biosynthesis of secondary metabolites(ko01110)	--	--	--	--	--	--	--	--	--	--	--	--	--	--
neg_4509	Hispidin	134.347	105.548	33.6587	91.6164	100.601	116.502	1.16908e-09	1.16908e-09	1.16908e-09	1.16908e-09	1.16908e-09	1.16908e-09	--	--	--	--	--	--	--	--	--	--	--	--	--	--	--	--
neg_4515	Auramycinone	343.934	220.753	223.917	120.828	42.3135	103.279	1.16908e-09	1.16908e-09	1.16908e-09	1.16908e-09	1.16908e-09	1.16908e-09	C12419	Biosynthesis of secondary metabolites(ko01110)	--	--	--	--	--	--	--	--	--	--	--	--	--	--
neg_4518	Grixazone B	16.412	23.8743	6.46502	36.5068	6.93487	20.4357	1.16908e-09	1.16908e-09	1.16908e-09	1.16908e-09	1.16908e-09	1.16908e-09	C20799	Biosynthesis of secondary metabolites(ko01110);;Metabolic pathways(ko01100)	--	--	--	--	--	--	--	--	--	--	--	--	--	--
neg_4520	Pyridoxine phosphate	225.788	195.945	86.2427	321.986	148.349	343.068	1.16908e-09	1.16908e-09	1.16908e-09	1.16908e-09	1.16908e-09	1.16908e-09	C00627	Vitamin B6 metabolism(ko00750);;Metabolic pathways(ko01100)	--	--	--	--	--	--	--	HMDB0001319	Organic compounds	Organoheterocyclic compounds	Pyridines and derivatives	Pyridoxines	1055	447-05-2
neg_4521	Polygalaxanthone III	3707.33	1602.77	2307.76	834.428	451.206	888.524	1.16908e-09	1.16908e-09	1.16908e-09	1.16908e-09	1.16908e-09	1.16908e-09	--	--	--	--	--	--	--	--	--	--	--	--	--	--	--	--
neg_4522	8-Demethyl-8-(2,3-di-O-methyl-alpha-L-rhamnosyl)tetracenomycin C	285.013	204.861	58.7096	249.584	637.415	638.526	1.16908e-09	1.16908e-09	1.16908e-09	1.16908e-09	1.16908e-09	1.16908e-09	C20976	Metabolic pathways(ko01100);;Biosynthesis of secondary metabolites(ko01110)	--	--	--	--	--	--	--	--	--	--	--	--	--	--
neg_4529	5a,11a-Dehydrotetracycline	17.7768	100.945	21.8459	57.0953	6.81802	89.7844	1.16908e-09	1.16908e-09	1.16908e-09	1.16908e-09	1.16908e-09	1.16908e-09	C03206	Biosynthesis of secondary metabolites(ko01110);;Metabolic pathways(ko01100)	--	--	--	--	--	--	--	--	--	--	--	--	--	--
neg_4531	Precursor Z	6.42502	6.47379	6.45205	35.2271	1.16908e-09	0.0847357	1.16908e-09	1.16908e-09	1.16908e-09	1.16908e-09	1.16908e-09	1.16908e-09	C18239	Sulfur relay system(ko04122);;Metabolic pathways(ko01100);;Folate biosynthesis(ko00790)	--	--	--	--	--	--	--	HMDB0011683	Organic compounds	Organoheterocyclic compounds	Pteridines and derivatives	Pterins and derivatives	53481028	_
neg_4533	3-Methylcrotonyl-CoA	129.565	170.905	600.774	14.8959	14.7387	29.7942	1.16908e-09	1.16908e-09	1.16908e-09	1.16908e-09	1.16908e-09	1.16908e-09	C03069	Valine, leucine and isoleucine degradation(ko00280);;Metabolic pathways(ko01100);;Biosynthesis of secondary metabolites(ko01110)	--	--	--	--	--	--	--	HMDB0001493	Organic compounds	Lipids and lipid-like molecules	Fatty Acyls	Fatty acyl thioesters	9549326	6712-03-4
neg_4537	Chrysoeriol	129.497	340.085	1778.81	206.062	141.676	90.7262	1.16908e-09	1.16908e-09	1.16908e-09	1.16908e-09	1.16908e-09	1.16908e-09	C04293	Flavone and flavonol biosynthesis(ko00944)	LMPK12110799	Chrysoeriol	-	-	Polyketides [PK]	Flavonoids [PK12]	Flavones and Flavonols [PK1211]	HMDB0030667	Organic compounds	Phenylpropanoids and polyketides	Flavonoids	O-methylated flavonoids	5280666	491-71-4
neg_4544	Liquiritigenin	67.2719	81.3229	124.047	81.5691	29.8697	41.0047	1.16908e-09	1.16908e-09	1.16908e-09	1.16908e-09	1.16908e-09	1.16908e-09	C09762	Biosynthesis of secondary metabolites(ko01110);;Flavonoid biosynthesis(ko00941);;Isoflavonoid biosynthesis(ko00943)	LMPK12140061	Liquiritigenin	-	-	Polyketides [PK]	Flavonoids [PK12]	Flavanones [PK1214]	HMDB0029519	Organic compounds	Phenylpropanoids and polyketides	Flavonoids	Flavans	114829	578-86-9
neg_4545	Betanin	68.9607	53.1699	83.3809	13.5464	41.231	56.5142	1.16908e-09	1.16908e-09	1.16908e-09	1.16908e-09	1.16908e-09	1.16908e-09	C08540	Betalain biosynthesis(ko00965);;Biosynthesis of secondary metabolites(ko01110)	--	--	--	--	--	--	--	--	--	--	--	--	--	--
neg_4547	dTMP	132.664	133.914	48.5484	164.745	76.9823	56.3191	1.16908e-09	1.16908e-09	1.16908e-09	1.16908e-09	1.16908e-09	1.16908e-09	C00364	Metabolic pathways(ko01100);;Pyrimidine metabolism(ko00240)	--	--	--	--	--	--	--	HMDB0001227	Organic compounds	Nucleosides, nucleotides, and analogues	Pyrimidine nucleotides	Pyrimidine deoxyribonucleotides	9700	365-07-1
neg_4557	Byakangelicin	268.067	302.929	69.4767	584.501	574.393	436.989	1.16908e-09	0.676878	1.16908e-09	1.16908e-09	1.16908e-09	1.16908e-09	--	--	--	--	--	--	--	--	--	HMDB0030651	Organic compounds	Phenylpropanoids and polyketides	Coumarins and derivatives	Furanocoumarins	616063	482-25-7
neg_4560	2-NBDG	6956.74	9724.54	1839.09	8884.51	4652.33	9037.25	64.7395	75.8881	58.54	85.8816	58.1408	70.7357	--	--	--	--	--	--	--	--	--	--	--	--	--	--	--	--
neg_4565	Rutaevin	1437.4	1219.69	760.5	2084.55	859.515	1165.09	1.16908e-09	1.16908e-09	1.16908e-09	1.16908e-09	1.16908e-09	1.16908e-09	--	--	--	--	--	--	--	--	--	--	--	--	--	--	--	--
neg_4582	Sterigmatocystin	54.6414	82.1734	9.09237	64.7157	9.95655	92.4989	1.16908e-09	1.16908e-09	1.16908e-09	1.16908e-09	1.16908e-09	1.16908e-09	C00961	Aflatoxin biosynthesis(ko00254);;Biosynthesis of secondary metabolites(ko01110)	LMPK10000001	Sterigmatocystin	-	-	Polyketides [PK]	Aflatoxins and related substances [PK10]	-	HMDB0030588	Organic compounds	Phenylpropanoids and polyketides	Sterigmatocystins	_	5284457	10048-13-2
neg_4583	Berberine	863.164	826.44	405.179	1502.5	1361.88	1142.33	1.16908e-09	1.16908e-09	1.16908e-09	1.16908e-09	1.16908e-09	1.16908e-09	C00757	Biosynthesis of secondary metabolites(ko01110);;Isoquinoline alkaloid biosynthesis(ko00950)	--	--	--	--	--	--	--	--	--	--	--	--	--	--
neg_4590	UTP	82.7631	44.8735	19.5315	92.858	93.9727	24.9515	1.16908e-09	1.16908e-09	0.620407	1.16908e-09	1.16908e-09	1.16908e-09	C00075	Metabolic pathways(ko01100);;Pyrimidine metabolism(ko00240)	--	--	--	--	--	--	--	HMDB0000285	Organic compounds	Nucleosides, nucleotides, and analogues	Pyrimidine nucleotides	Pyrimidine ribonucleotides	6133	63-39-8
neg_4597	4-Amino-anhydrotetracycline	404.797	804.389	126.599	296.629	67.5206	1425.28	1.16908e-09	1.16908e-09	1.16908e-09	1.16908e-09	1.16908e-09	1.16908e-09	C06654	Biosynthesis of secondary metabolites(ko01110);;Metabolic pathways(ko01100)	--	--	--	--	--	--	--	--	--	--	--	--	--	--
neg_4603	[5-(Aminomethyl)furan-3-yl]methyl phosphate	770.471	538.991	7.4844	1850.98	1175.15	4243.74	3.19395	2.72642	1.31485	8.73261	8.56289	3.55529	C21068	Metabolic pathways(ko01100)	--	--	--	--	--	--	--	--	--	--	--	--	--	--
neg_4610	DiosMetin 7-O-��-D-Glucuronide	131.479	80.9467	40.9208	40.5825	208.041	71.9552	1.16908e-09	1.16908e-09	1.16908e-09	1.16908e-09	1.16908e-09	1.16908e-09	--	--	--	--	--	--	--	--	--	--	--	--	--	--	--	--
neg_4614	Theaflavin	17881.7	10517	12504.4	7200.68	5037.95	12291.5	1.16908e-09	1.16908e-09	1.16908e-09	1.16908e-09	1.16908e-09	1.16908e-09	--	--	--	--	--	--	--	--	--	HMDB0005788	Organic compounds	Phenylpropanoids and polyketides	Flavonoids	Flavans	114777	4670-05-7
neg_4615	Landomycin D	580.992	217.377	32.5953	176.862	635.051	180.416	1.16908e-09	1.16908e-09	1.16908e-09	1.16908e-09	1.16908e-09	1.16908e-09	C18684	Biosynthesis of secondary metabolites(ko01110)	--	--	--	--	--	--	--	--	--	--	--	--	--	--
neg_4616	Bacteriochlorophyllide b	680.465	630.891	626.561	587.519	427.039	1153.29	1.16908e-09	1.16908e-09	1.16908e-09	1.16908e-09	1.16908e-09	1.16908e-09	C18156	Porphyrin and chlorophyll metabolism(ko00860)	--	--	--	--	--	--	--	--	--	--	--	--	--	--
neg_4620	4-Deoxy-4-thio-alpha-D-digitoxosyl-calicheamicin T0	103.987	69.657	11.9911	25.692	169.471	90.7206	1.16908e-09	1.16908e-09	1.16908e-09	1.16908e-09	1.16908e-09	1.16908e-09	C21339	Metabolic pathways(ko01100);;Biosynthesis of secondary metabolites(ko01110)	--	--	--	--	--	--	--	--	--	--	--	--	--	--
neg_4622	D-Glycerate	191.841	110.92	47.962	134.452	261.478	113.054	1.16908e-09	1.16908e-09	2.19602	2.81445	1.99909	1.16908e-09	C00025	Alanine, aspartate and glutamate metabolism(ko00250);;Glycine, serine and threonine metabolism(ko00260);;Glycerolipid metabolism(ko00561);;Porphyrin and chlorophyll metabolism(ko00860);;Carbon metabolism(ko01200);;ABC transporters(ko02010);;Histidine metabolism(ko00340);;2-Oxocarboxylic acid metabolism(ko01210);;Arginine biosynthesis(ko00220);;Metabolic pathways(ko01100);;Aminoacyl-tRNA biosynthe…	--	--	--	--	--	--	--	HMDB0000148	Organic compounds	Organic acids and derivatives	Carboxylic acids and derivatives	Amino acids, peptides, and analogues	33032	56-86-0
neg_4626	3-Methyldioxyindole	65.8719	4.46019	70.7753	5.97576	1.16908e-09	1.16908e-09	1.16908e-09	36.4319	61.2278	92.5858	163.182	156.892	C05834	Tryptophan metabolism(ko00380)	--	--	--	--	--	--	--	HMDB0004186	Organic compounds	Organoheterocyclic compounds	Indoles and derivatives	Indolines	151066	3040-34-4
neg_4628	N-Trimethyl-2-aminoethylphosphonate	119.381	120.649	84.5923	160.477	58.9097	127.74	1.16908e-09	1.16908e-09	1.16908e-09	1.16908e-09	1.16908e-09	1.16908e-09	C06459	Glycerophospholipid metabolism(ko00564);;Metabolic pathways(ko01100);;Phosphonate and phosphinate metabolism(ko00440)	--	--	--	--	--	--	--	HMDB0001565	Organic compounds	Organic nitrogen compounds	Organonitrogen compounds	Quaternary ammonium salts	1014	3616-04-4
neg_4629	8-?O-?Acetylharpagide	1017.62	810.416	421.451	1092.52	783.845	968.504	1.16908e-09	1.16908e-09	1.16908e-09	2.21426	1.16908e-09	1.7775	--	--	--	--	--	--	--	--	--	--	--	--	--	--	--	--
neg_4636	Premithramycin A1	1951.45	1661.73	723.83	2571.22	2281.3	2242.79	1.16908e-09	1.16908e-09	1.16908e-09	1.16908e-09	1.16908e-09	1.16908e-09	C12384	Metabolic pathways(ko01100);;Biosynthesis of secondary metabolites(ko01110)	--	--	--	--	--	--	--	--	--	--	--	--	--	--
neg_4642	6''-O-Acetylglycitin	3270.86	1021.89	348.499	1215.8	1720.71	1004.79	1.16908e-09	1.16908e-09	1.16908e-09	1.16908e-09	1.16908e-09	2.71734	--	--	--	--	--	--	--	--	--	HMDB0039489	Organic compounds	Phenylpropanoids and polyketides	Isoflavonoids	Isoflavonoid O-glycosides	10228095	134859-96-4
neg_4647	3-[(3aS,4S,7aS)-7a-Methyl-1,5-dioxo-octahydro-1H-inden-4-yl]propanoyl-CoA	383.585	168.334	23.4846	102.041	1530.75	227.085	1.16908e-09	1.16908e-09	1.16908e-09	1.16908e-09	1.16908e-09	1.16908e-09	C20838	Metabolic pathways(ko01100)	--	--	--	--	--	--	--	--	--	--	--	--	--	--
neg_4648	Deacetylasperulosidic Acid	439.5	396.037	334.849	238.598	278.678	468.615	1.16908e-09	1.16908e-09	1.16908e-09	1.16908e-09	1.16908e-09	1.16908e-09	--	--	--	--	--	--	--	--	--	--	--	--	--	--	--	--
neg_4650	Aquayamycin	226.908	205.66	142.193	529.083	281.584	431.771	1.16908e-09	1.16908e-09	1.16908e-09	1.16908e-09	1.16908e-09	1.16908e-09	C12412	Biosynthesis of secondary metabolites(ko01110)	--	--	--	--	--	--	--	--	--	--	--	--	--	--
neg_4657	Daun02	341.247	766.169	74.9508	121.653	547.62	1802.07	1.16908e-09	1.16908e-09	1.16908e-09	1.16908e-09	1.16908e-09	1.16908e-09	--	--	--	--	--	--	--	--	--	--	--	--	--	--	--	--
neg_4659	2-Amino-4-oxopentanoic acid	420.416	571.431	166.214	511.909	803.502	223.49	1.16908e-09	3.90803	1.16908e-09	1.16908e-09	1.16908e-09	1.16908e-09	C03341	D-Arginine and D-ornithine metabolism(ko00472);;Metabolic pathways(ko01100)	LMFA01060171	2-amino-4-oxo-pentanoic acid	2-amino-4-oxo-pentanoic acid	2-Amino-4-oxopentanoic acid	Fatty Acyls [FA]	Fatty Acids and Conjugates [FA01]	Oxo fatty acids [FA0106]	--	--	--	--	--	--	--
neg_4660	(S)-Norcoclaurine	21.0424	32.1042	29.1937	92.1115	29.6617	8.64578	1.16908e-09	1.16908e-09	1.16908e-09	1.16908e-09	1.16908e-09	1.16908e-09	C06160	Isoquinoline alkaloid biosynthesis(ko00950);;Biosynthesis of secondary metabolites(ko01110);;Metabolic pathways(ko01100)	--	--	--	--	--	--	--	--	--	--	--	--	--	--
neg_4662	7,8-Didemethyl-8-hydroxy-5-deazariboflavin	132.564	226.583	1319.94	486.726	222.53	162.328	135.375	2.05544	1.16908e-09	36.7488	7.91099	52.1011	C19154	Metabolic pathways(ko01100)	--	--	--	--	--	--	--	--	--	--	--	--	--	--
neg_4669	Deoxyuridine monophosphate (dUMP)	99.41	106.141	1.16908e-09	18.9944	307.63	478.172	1.16908e-09	1.16908e-09	1.16908e-09	1.16908e-09	1.16908e-09	1.16908e-09	--	--	--	--	--	--	--	--	--	--	--	--	--	--	--	--
neg_4692	5-Amino-6-(5'-phosphoribosylamino)uracil	356.277	104.135	479.129	40.3152	31.2355	41.9793	1.16908e-09	1.16908e-09	1.16908e-09	1.16908e-09	1.16908e-09	1.16908e-09	C01268	Biosynthesis of secondary metabolites(ko01110);;Metabolic pathways(ko01100);;Riboflavin metabolism(ko00740)	--	--	--	--	--	--	--	--	--	--	--	--	--	--
neg_4693	Quercetin 3-O-beta-D-glucosyl-(1->2)-beta-D-glucosyl-(1->2)-beta-D-glucoside	395.551	28.9542	38.918	12.0932	742.015	39.717	1.16908e-09	1.16908e-09	1.16908e-09	1.16908e-09	1.16908e-09	1.16908e-09	C12668	Flavone and flavonol biosynthesis(ko00944)	--	--	--	--	--	--	--	--	--	--	--	--	--	--
neg_4694	4-Guanidinobutanal	103.014	127.379	14.4547	171.996	190.364	175.819	1.16908e-09	1.16908e-09	1.16908e-09	1.16908e-09	1.74548	1.16908e-09	C02647	Metabolic pathways(ko01100);;Arginine and proline metabolism(ko00330)	--	--	--	--	--	--	--	--	--	--	--	--	--	--
neg_4701	Medicarpin 3-O-glucoside-6'-malonate	52.0426	140.605	36.7941	212.581	145.092	433.187	1.16908e-09	1.16908e-09	1.16908e-09	1.16908e-09	1.16908e-09	1.16908e-09	C16224	Isoflavonoid biosynthesis(ko00943)	--	--	--	--	--	--	--	--	--	--	--	--	--	--
neg_4705	trans-Tetradec-2-enoyl-CoA	412.475	166.494	49.2225	70.2276	143.056	129.259	1.16908e-09	1.16908e-09	1.16908e-09	1.16908e-09	1.16908e-09	1.16908e-09	C05273	Fatty acid metabolism(ko01212);;Fatty acid degradation(ko00071);;Metabolic pathways(ko01100);;Fatty acid elongation(ko00062)	LMFA07050396	trans-tetradec-2-enoyl-CoA	2E-tetradecenoyl-CoA	trans-tetradec-2-enoyl-coenzyme A	Fatty Acyls [FA]	Fatty esters [FA07]	Fatty acyl CoAs [FA0705]	HMDB0003946	Organic compounds	Lipids and lipid-like molecules	Fatty Acyls	Fatty acyl thioesters	5280767	38795-33-4
neg_4716	8-Amino-8-demethylriboflavin 5'-phosphate	82.1397	50.0511	84.7987	24.351	13.5078	61.918	1.16908e-09	1.16908e-09	1.16908e-09	1.16908e-09	1.16908e-09	1.16908e-09	C21805	Metabolic pathways(ko01100);;Biosynthesis of secondary metabolites(ko01110)	--	--	--	--	--	--	--	--	--	--	--	--	--	--
neg_4717	15-Demethoxy-epsilon-rhodomycin	250.438	265.168	54.0437	352.824	366.172	358.244	1.16908e-09	1.16908e-09	1.16908e-09	1.16908e-09	1.16908e-09	1.16908e-09	C18641	Biosynthesis of secondary metabolites(ko01110)	--	--	--	--	--	--	--	--	--	--	--	--	--	--
neg_4723	Dephospho-CoA	106.957	46.3278	551.085	17.6988	108.19	49.4791	1.16908e-09	1.16908e-09	1.16908e-09	1.16908e-09	1.16908e-09	1.16908e-09	C00882	Pantothenate and CoA biosynthesis(ko00770);;Metabolic pathways(ko01100)	LMFA07050315	Dephospho-CoA	[({[(2R,3S,4R,5R)-5-(6-amino-9H-purin-9-yl)-3,4-dihydroxyoxolan-2-yl]methoxy}(hydroxy)phosphoryl)oxy][3-hydroxy-2,2-dimethyl-3-({2-[(2-sulfanylethyl)carbamoyl]ethyl}carbamoyl)propoxy]phosphinic acid	-	Fatty Acyls [FA]	Fatty esters [FA07]	Fatty acyl CoAs [FA0705]	HMDB0001373	Organic compounds	Nucleosides, nucleotides, and analogues	Purine nucleotides	Purine ribonucleotides	444485	3633-59-8
neg_4727	Hydroxymethylbilane	65.7495	73.2729	1.16908e-09	117.657	107.572	223.039	1.16908e-09	1.16908e-09	1.16908e-09	1.16908e-09	1.16908e-09	1.16908e-09	C01024	Metabolic pathways(ko01100);;Biosynthesis of secondary metabolites(ko01110);;Porphyrin and chlorophyll metabolism(ko00860)	--	--	--	--	--	--	--	HMDB0001137	Organic compounds	Organoheterocyclic compounds	Tetrapyrroles and derivatives	_	788	71861-60-4
neg_4745	dTDP-4-amino-4,6-dideoxy-D-glucose	409.712	289.999	154.072	394.382	465.54	316.713	1.16908e-09	1.16908e-09	1.16908e-09	1.16908e-09	1.16908e-09	1.16908e-09	C04268	Metabolic pathways(ko01100);;Biosynthesis of secondary metabolites(ko01110);;Polyketide sugar unit biosynthesis(ko00523)	--	--	--	--	--	--	--	--	--	--	--	--	--	--
neg_4762	Ellagic acid	992.013	1000.75	1117.07	642.389	604.644	764.028	680.591	509.654	485.933	725.753	711.233	455.911	--	--	--	--	--	--	--	--	--	HMDB0041397	Organic compounds	Phenylpropanoids and polyketides	Tannins	Hydrolyzable tannins	131753133	113963-57-8
neg_4778	1-Phospho-alpha-D-galacturonate	20.7607	15.8426	4.01848	136.716	11.6142	2.30587	1.16908e-09	1.16908e-09	1.16908e-09	1.16908e-09	1.16908e-09	1.16908e-09	C04037	Metabolic pathways(ko01100);;Amino sugar and nucleotide sugar metabolism(ko00520)	--	--	--	--	--	--	--	--	--	--	--	--	--	--
neg_4779	UDP-N-acetylmuramate	131.477	107.485	33.6865	107.902	220.477	73.0875	1.16908e-09	1.16908e-09	1.16908e-09	1.16908e-09	1.16908e-09	1.16908e-09	C01050	Metabolic pathways(ko01100);;Amino sugar and nucleotide sugar metabolism(ko00520)	--	--	--	--	--	--	--	HMDB0011720	Organic compounds	Nucleosides, nucleotides, and analogues	Pyrimidine nucleotides	Pyrimidine nucleotide sugars	1169	_
neg_4781	Icariin	48.5656	248.459	100.977	72.6091	61.1875	87.9963	1.16908e-09	1.16908e-09	1.16908e-09	1.16908e-09	1.16908e-09	1.16908e-09	--	--	LMPK12112009	Icariin	-	-	Polyketides [PK]	Flavonoids [PK12]	Flavones and Flavonols [PK1211]	--	--	--	--	--	--	--
neg_4791	Carminomycin	7.09493	27.4499	1.16908e-09	20.5656	26.7719	1392.64	1.16908e-09	1.16908e-09	1.16908e-09	1.16908e-09	1.16908e-09	1.16908e-09	C12432	Biosynthesis of secondary metabolites(ko01110)	--	--	--	--	--	--	--	--	--	--	--	--	--	--
neg_4793	5-Hydroxyisourate	22.0939	25.3461	19.7693	52.4244	3.31284	34.3385	1.16908e-09	1.16908e-09	1.16908e-09	1.16908e-09	1.16908e-09	1.16908e-09	C11821	Purine metabolism(ko00230);;Metabolic pathways(ko01100)	--	--	--	--	--	--	--	HMDB0030097	Organic compounds	Organoheterocyclic compounds	Imidazopyrimidines	Purines and purine derivatives	101957720	151359-24-9
neg_4798	UDP-N-acetylmuramoyl-L-alanine	99.5017	78.719	44.7334	70.4456	99.5825	125.877	1.16908e-09	1.16908e-09	1.16908e-09	1.16908e-09	1.16908e-09	1.16908e-09	C01212	Metabolic pathways(ko01100)	--	--	--	--	--	--	--	--	--	--	--	--	--	--
neg_4802	QUINALIZARIN	254.575	324.293	231.267	162.929	324.239	405.435	1.16908e-09	1.16908e-09	2.75797	1.16908e-09	2.8026	1.16908e-09	--	--	--	--	--	--	--	--	--	--	--	--	--	--	--	--
neg_4825	Ginkgolide C	5.24488	27.0333	10.7945	36.3308	32.3814	131.643	1.16908e-09	1.16908e-09	1.16908e-09	1.16908e-09	1.16908e-09	1.16908e-09	--	--	LMPR0104540003	Ginkgolide C	-	-	Prenol Lipids [PR]	Isoprenoids [PR01]	C20 isoprenoids (diterpenes) [PR0104]	HMDB0036860	Organic compounds	Lipids and lipid-like molecules	Prenol lipids	Terpene lactones	161120	15291-76-6
neg_4826	Reduced FMN	951.665	551.802	317.367	543.286	570.16	690.941	1.16908e-09	1.16908e-09	1.16908e-09	1.16908e-09	1.16908e-09	1.16908e-09	C01847	Metabolic pathways(ko01100);;Riboflavin metabolism(ko00740)	--	--	--	--	--	--	--	HMDB0001142	Organic compounds	Nucleosides, nucleotides, and analogues	Flavin nucleotides	_	445395	5666-16-0
neg_4840	Cytidine 5'-{[hydroxy(2-hydroxypropyl)phosphonoyl]phosphate}	115.193	81.1498	21.2433	832.762	86.4945	43.2938	1.16908e-09	1.16908e-09	1.16908e-09	1.16908e-09	1.16908e-09	1.16908e-09	C22217	Biosynthesis of various secondary metabolites - part 2(ko00998);;Biosynthesis of secondary metabolites(ko01110);;Metabolic pathways(ko01100)	--	--	--	--	--	--	--	--	--	--	--	--	--	--
neg_4843	3,4-Dihydroxystyrene	2026.78	1223.25	2242.05	1182.49	911.626	1016.36	5613.43	6208.71	5950.72	6044.16	6166.96	5409.42	C06224	Phenylpropanoid biosynthesis(ko00940)	--	--	--	--	--	--	--	HMDB0124942	Organic compounds	Benzenoids	Phenols	Benzenediols	151398	_
neg_4845	Butin	168.697	110.975	97.5208	145.222	206.758	92.9528	1.16908e-09	1.16908e-09	1.16908e-09	1.16908e-09	1.16908e-09	1.16908e-09	C09614	Flavonoid biosynthesis(ko00941)	LMPK12140075	Butin	-	-	Polyketides [PK]	Flavonoids [PK12]	Flavanones [PK1214]	--	--	--	--	--	--	--
neg_4846	Morphinone	2.18126	21.951	13.2412	6.83261	7.14054	15.8503	1.16908e-09	1.16908e-09	1.16908e-09	1.16908e-09	1.16908e-09	1.16908e-09	C01735	Isoquinoline alkaloid biosynthesis(ko00950);;Biosynthesis of secondary metabolites(ko01110)	--	--	--	--	--	--	--	--	--	--	--	--	--	--
neg_4847	1-Anilino-9,10-dioxo-2-anthroic acid	371.085	180.701	26.7751	174.649	64.9596	135.657	1.16908e-09	5.11743	1.16908e-09	2.75041	9.09118	5.32719	--	--	--	--	--	--	--	--	--	--	--	--	--	--	--	--
neg_4858	L-Homocystine	44.3573	37.3738	7.0318	46.1588	34.4896	39.6366	1.16908e-09	1.42255	1.16908e-09	1.16908e-09	1.16908e-09	1.16908e-09	C01817	Cysteine and methionine metabolism(ko00270)	--	--	--	--	--	--	--	--	--	--	--	--	--	--
neg_4859	2',3'-Cyclic CMP	19.541	13.0206	9.9244	37.4853	14.6325	19.6987	1.16908e-09	1.16908e-09	1.16908e-09	1.16908e-09	1.16908e-09	1.16908e-09	C02354	Metabolic pathways(ko01100);;Pyrimidine metabolism(ko00240)	--	--	--	--	--	--	--	--	--	--	--	--	--	--
neg_4866	Aminopterin	127.612	477.667	201.445	436.788	72.6643	433.998	1.16908e-09	1.16908e-09	1.16908e-09	1.16908e-09	1.16908e-09	1.16908e-09	--	--	--	--	--	--	--	--	--	HMDB0001833	Organic compounds	Organoheterocyclic compounds	Pteridines and derivatives	Pterins and derivatives	2154	54-62-6
neg_4882	Vitexin	129.833	367.792	1.16908e-09	40.6328	57.8707	433.174	1.16908e-09	1.16908e-09	1.16908e-09	1.16908e-09	1.16908e-09	1.16908e-09	C01460	Flavone and flavonol biosynthesis(ko00944);;Flavonoid biosynthesis(ko00941)	LMPK12110194	Vitexin	8-D-Glucosyl-4',5,7-trihydroxyflavone	Apigenin 8-C-glucoside	Polyketides [PK]	Flavonoids [PK12]	Flavones and Flavonols [PK1211]	--	--	--	--	--	--	--
neg_4892	5'-S-Methyl-5'-thioinosine	222.453	13.5365	1.50453	35.6485	518.384	42.7216	1.16908e-09	1.16908e-09	1.16908e-09	1.16908e-09	1.16908e-09	1.16908e-09	C19787	Metabolic pathways(ko01100);;Cysteine and methionine metabolism(ko00270)	--	--	--	--	--	--	--	--	--	--	--	--	--	--
neg_4922	Sulfamethoxazole	436.218	416.139	170.04	608.92	1005.2	641.238	1.16908e-09	1.16908e-09	1.16908e-09	1.16908e-09	1.16908e-09	1.16908e-09	--	--	--	--	--	--	--	--	--	--	--	--	--	--	--	--
neg_4934	Glutathione	107.662	158.321	93.5526	111.568	49.2719	154.324	1.16908e-09	1.16908e-09	1.16908e-09	1.16908e-09	1.16908e-09	1.16908e-09	C00051	ABC transporters(ko02010);;Glutathione metabolism(ko00480);;Cysteine and methionine metabolism(ko00270);;Metabolic pathways(ko01100)	--	--	--	--	--	--	--	HMDB0062697	Organic compounds	Organic acids and derivatives	Carboxylic acids and derivatives	Amino acids, peptides, and analogues	745	_
neg_4935	Reduced riboflavin	17.8525	92.0061	36.5206	96.0326	84.0515	95.7808	1.16908e-09	9.05257	1.16908e-09	1.16908e-09	1.16908e-09	1.16908e-09	C01007	Riboflavin metabolism(ko00740);;Metabolic pathways(ko01100)	--	--	--	--	--	--	--	HMDB0001557	Organic compounds	Organoheterocyclic compounds	Pteridines and derivatives	Alloxazines and isoalloxazines	22833571	101652-10-2
neg_4937	N-Succinyl-L-glutamate 5-semialdehyde	86.9285	193.369	173.412	245.984	63.2104	332.251	1.16908e-09	1.16908e-09	1.16908e-09	1.16908e-09	1.90506	1.16908e-09	C05932	Arginine and proline metabolism(ko00330);;Metabolic pathways(ko01100)	--	--	--	--	--	--	--	HMDB0001180	Organic compounds	Organic acids and derivatives	Carboxylic acids and derivatives	Amino acids, peptides, and analogues	440848	_
neg_4938	Yersiniabactin	116.97	61.8988	30.085	40.032	287.887	143.722	1.16908e-09	1.16908e-09	1.16908e-09	1.16908e-09	1.16908e-09	1.16908e-09	C12038	Biosynthesis of secondary metabolites(ko01110)	--	--	--	--	--	--	--	--	--	--	--	--	--	--
neg_4946	Dopaxanthin quinone	445.182	315.683	142.041	430.02	564.862	280.274	68.0777	81.2744	54.4865	54.5589	57.2654	46.4518	C17753	Biosynthesis of secondary metabolites(ko01110);;Betalain biosynthesis(ko00965)	--	--	--	--	--	--	--	--	--	--	--	--	--	--
neg_4948	D-Lombricine	169.97	135.55	23.4527	174.126	53.6832	218.226	1.16908e-09	1.16908e-09	1.16908e-09	1.16908e-09	1.16908e-09	1.16908e-09	C01726	Glycine, serine and threonine metabolism(ko00260)	--	--	--	--	--	--	--	--	--	--	--	--	--	--
neg_4949	Auraviketone	268.845	46.1581	18.8328	86.5538	839.317	47.7618	1.16908e-09	1.16908e-09	1.16908e-09	1.16908e-09	1.16908e-09	1.16908e-09	C12417	Biosynthesis of secondary metabolites(ko01110)	--	--	--	--	--	--	--	--	--	--	--	--	--	--
neg_4952	Landomycin H	79.7903	153.37	91.2789	194.671	58.7839	232.718	1.16908e-09	1.16908e-09	1.16908e-09	1.16908e-09	1.16908e-09	1.16908e-09	C18683	Biosynthesis of secondary metabolites(ko01110)	--	--	--	--	--	--	--	--	--	--	--	--	--	--
neg_4956	L-Cysteine	525.343	444.984	642.146	319.517	169.084	243.023	24.875	9.71005	12.742	36.4133	14.5942	15.0028	C00097	Penicillin and cephalosporin biosynthesis(ko00311);;Cysteine and methionine metabolism(ko00270);;Cyanoamino acid metabolism(ko00460);;Pantothenate and CoA biosynthesis(ko00770);;Sulfur metabolism(ko00920);;Aminoacyl-tRNA biosynthesis(ko00970);;Metabolic pathways(ko01100);;Sulfur relay system(ko04122);;Glycine, serine and threonine metabolism(ko00260);;Thiamine metabolism(ko00730);;Carbon metaboli…	--	--	--	--	--	--	--	HMDB0003417	Organic compounds	Organic acids and derivatives	Carboxylic acids and derivatives	Amino acids, peptides, and analogues	92851	921-01-7
neg_4958	2-Amino-5-epi-valiolone	68.3144	85.8395	115.859	94.7681	72.1258	105.683	1.16908e-09	3.19145	1.16908e-09	1.16908e-09	2.06442	1.16908e-09	C21247	Biosynthesis of secondary metabolites(ko01110)	--	--	--	--	--	--	--	--	--	--	--	--	--	--
neg_4959	Phlorizin	69.7316	58.8553	21.7058	68.8933	67.6982	105.703	1.16908e-09	1.16908e-09	1.16908e-09	1.16908e-09	1.16908e-09	1.16908e-09	C01604	Biosynthesis of secondary metabolites(ko01110);;Flavonoid biosynthesis(ko00941)	--	--	--	--	--	--	--	--	--	--	--	--	--	--
neg_4965	Mulberroside A	254.162	112.754	182.851	16.0801	5.94816	221.591	1.16908e-09	1.16908e-09	1.16908e-09	1.16908e-09	1.16908e-09	1.16908e-09	--	--	--	--	--	--	--	--	--	--	--	--	--	--	--	--
neg_4967	Delphinidin 3-O-sophoroside	71.8979	22.2172	1.16908e-09	16.4338	145.506	26.2492	1.16908e-09	1.16908e-09	1.16908e-09	1.16908e-09	1.16908e-09	1.16908e-09	C16307	Anthocyanin biosynthesis(ko00942)	--	--	--	--	--	--	--	--	--	--	--	--	--	--
neg_4971	Curcumin	7032.33	6750.26	3708.33	9699.62	6295.26	10207.9	1.16908e-09	1.16908e-09	1.16908e-09	2.7731	1.16908e-09	1.16908e-09	C10443	Biosynthesis of secondary metabolites(ko01110);;Stilbenoid, diarylheptanoid and gingerol biosynthesis(ko00945)	--	--	--	--	--	--	--	--	--	--	--	--	--	--
neg_4975	1-(5'-Phosphoribosyl)-5-amino-4-(N-succinocarboxamide)-imidazole	206.659	222.217	83.5184	222.174	167.806	309.348	1.16908e-09	1.16908e-09	1.16908e-09	1.16908e-09	1.16908e-09	1.16908e-09	C04823	Purine metabolism(ko00230);;Biosynthesis of secondary metabolites(ko01110);;Metabolic pathways(ko01100)	--	--	--	--	--	--	--	HMDB0000797	Organic compounds	Nucleosides, nucleotides, and analogues	Imidazole ribonucleosides and ribonucleotides	1-ribosyl-imidazolecarboxamides	160666	3031-95-6
neg_4980	N-(5-Phospho-D-ribosyl)anthranilate	16.8758	35.7845	1.16908e-09	123.581	6.71382	35.734	1.16908e-09	1.16908e-09	1.16908e-09	1.16908e-09	1.16908e-09	1.16908e-09	C04302	Phenylalanine, tyrosine and tryptophan biosynthesis(ko00400);;Biosynthesis of amino acids(ko01230);;Biosynthesis of secondary metabolites(ko01110);;Metabolic pathways(ko01100)	--	--	--	--	--	--	--	--	--	--	--	--	--	--
neg_4988	8-Demethyltetracenomycin C	526.858	491.704	382.537	508.147	641.927	707.316	1.16908e-09	1.16908e-09	1.16908e-09	1.16908e-09	1.16908e-09	1.16908e-09	C12379	Biosynthesis of secondary metabolites(ko01110);;Metabolic pathways(ko01100)	--	--	--	--	--	--	--	--	--	--	--	--	--	--
neg_4992	Rubrofusarin-6-O-beta-D-gentiobioside	104.314	226.482	69.2563	112.654	279.43	231.572	1.16908e-09	1.16908e-09	1.16908e-09	1.16908e-09	1.16908e-09	1.16908e-09	--	--	--	--	--	--	--	--	--	--	--	--	--	--	--	--
neg_5001	Pinostrobin	1090.81	709.752	315.42	665.865	743.298	798.174	1.16908e-09	1.16908e-09	1.16908e-09	1.16908e-09	1.16908e-09	1.16908e-09	C16419	Flavonoid biosynthesis(ko00941)	LMPK12140216	Pinostrobin	-	-	Polyketides [PK]	Flavonoids [PK12]	Flavanones [PK1214]	--	--	--	--	--	--	--
neg_5019	Neodiosmin	29.1425	95.0019	1.16908e-09	101.685	132.963	141.923	1.16908e-09	1.16908e-09	1.16908e-09	1.16908e-09	1.16908e-09	1.16908e-09	--	--	LMPK12110819	Diosmetin 7-neohesperidoside	-	Neodiosmin	Polyketides [PK]	Flavonoids [PK12]	Flavones and Flavonols [PK1211]	HMDB0039857	Organic compounds	Phenylpropanoids and polyketides	Flavonoids	Flavonoid glycosides	14310763	_
neg_5021	2-Dehydro-3-deoxy-D-arabino-heptonate 7-phosphate	127.473	85.7846	40.9543	126.839	83.8225	4.72345	1.16908e-09	1.16908e-09	1.16908e-09	1.16908e-09	1.16908e-09	1.16908e-09	C04691	Biosynthesis of secondary metabolites(ko01110);;Biosynthesis of amino acids(ko01230);;Metabolic pathways(ko01100);;Phenylalanine, tyrosine and tryptophan biosynthesis(ko00400)	--	--	--	--	--	--	--	--	--	--	--	--	--	--
neg_5022	Isorhamnetin-3-O-neohespeidoside	14217.6	7099.15	22579	6680.71	9237.74	23629.9	1.16908e-09	1.16908e-09	1.16908e-09	1.16908e-09	1.16908e-09	1.16908e-09	--	--	--	--	--	--	--	--	--	--	--	--	--	--	--	--
neg_5032	dTDP-3-acetamido-3,6-dideoxy-alpha-D-galactopyranose	30.6172	8.21933	1.47334	84.565	9.87272	7.10382	1.16908e-09	1.16908e-09	1.16908e-09	1.16908e-09	1.16908e-09	1.16908e-09	C20156	Metabolic pathways(ko01100);;Biosynthesis of secondary metabolites(ko01110);;Polyketide sugar unit biosynthesis(ko00523)	--	--	--	--	--	--	--	--	--	--	--	--	--	--
neg_5036	Pentalenolactone	812.478	765.297	166.208	725.267	721.495	456.772	1.16908e-09	1.16908e-09	1.16908e-09	1.16908e-09	1.16908e-09	1.16908e-09	C20407	Metabolic pathways(ko01100);;Biosynthesis of secondary metabolites(ko01110)	LMPR0103740003	Pentalenolactone	-	-	Prenol Lipids [PR]	Isoprenoids [PR01]	C15 isoprenoids (sesquiterpenes) [PR0103]	--	--	--	--	--	--	--
neg_5038	Validone 7-phosphate	1.77751	3.45973	2.80475	32.6079	9.9545	1.16908e-09	1.16908e-09	1.16908e-09	1.16908e-09	1.16908e-09	1.16908e-09	1.16908e-09	C21218	Metabolic pathways(ko01100);;Biosynthesis of secondary metabolites(ko01110)	--	--	--	--	--	--	--	--	--	--	--	--	--	--
neg_5039	Actinorhodin	4.63803	2.50388	0.010076	34.9508	3.64181	0.698606	1.16908e-09	1.16908e-09	1.16908e-09	1.16908e-09	1.16908e-09	1.16908e-09	C06691	Biosynthesis of secondary metabolites(ko01110)	--	--	--	--	--	--	--	--	--	--	--	--	--	--
neg_5042	L-Arogenate	110.503	525.998	521.493	619.216	319.256	305.739	1.16908e-09	1.16908e-09	1.16908e-09	1.16908e-09	1.16908e-09	1.16908e-09	C00826	Phenylalanine, tyrosine and tryptophan biosynthesis(ko00400);;Biosynthesis of secondary metabolites(ko01110);;Biosynthesis of amino acids(ko01230);;Metabolic pathways(ko01100)	--	--	--	--	--	--	--	--	--	--	--	--	--	--
neg_5044	Narciclasine	1755.09	7638.24	7731.57	9340.51	4918.17	4819.8	45.4361	28.9725	23.6212	32.9148	32.9219	33.5068	--	--	--	--	--	--	--	--	--	--	--	--	--	--	--	--
neg_5055	p-Hydroxyphenylacetylglycine	20.9379	146.304	146.104	184.85	105.451	94.8704	1.16908e-09	1.16908e-09	1.16908e-09	1.16908e-09	4.58811	1.16908e-09	C05596	Tyrosine metabolism(ko00350)	--	--	--	--	--	--	--	HMDB0000735	Organic compounds	Organic acids and derivatives	Carboxylic acids and derivatives	Amino acids, peptides, and analogues	440732	28116-23-6
neg_5061	2-Succinyl-5-enolpyruvyl-6-hydroxy-3-cyclohexene-1-carboxylate	187.817	62.0512	15.3663	149.557	174.027	34.6492	1.16908e-09	1.16908e-09	1.16908e-09	1.55161	1.16908e-09	1.16908e-09	C16519	Ubiquinone and other terpenoid-quinone biosynthesis(ko00130);;Biosynthesis of secondary metabolites(ko01110);;Metabolic pathways(ko01100)	--	--	--	--	--	--	--	--	--	--	--	--	--	--
neg_5094	N6,N6,O-Tridemethylpuromycin-5'-phosphate	505.013	112.691	18.0808	215.748	381.312	175.58	1.16908e-09	1.16908e-09	1.16908e-09	1.16908e-09	1.16908e-09	1.16908e-09	C07027	Biosynthesis of various secondary metabolites - part 2(ko00998);;Biosynthesis of secondary metabolites(ko01110);;Metabolic pathways(ko01100)	--	--	--	--	--	--	--	--	--	--	--	--	--	--
neg_5095	L-gamma-Glutamyl-(3R)-L-beta-ethynylserine	90.6199	106.376	15.6448	71.2458	45.3331	90.2054	1.16908e-09	1.16908e-09	1.16908e-09	1.16908e-09	1.16908e-09	1.16908e-09	C22140	Metabolic pathways(ko01100);;Biosynthesis of secondary metabolites(ko01110)	--	--	--	--	--	--	--	--	--	--	--	--	--	--
neg_5099	Urdamycin B	715.054	211.149	68.1332	345.03	530.614	85.0417	1.16908e-09	1.16908e-09	1.16908e-09	1.16908e-09	1.16908e-09	1.16908e-09	C12406	Biosynthesis of secondary metabolites(ko01110)	--	--	--	--	--	--	--	--	--	--	--	--	--	--
neg_5105	AMP	30.6864	22.3222	5.61994	66.711	5.12598	16.4665	1.16908e-09	1.16908e-09	1.16908e-09	1.16908e-09	1.16908e-09	1.16908e-09	C00020	Biosynthesis of secondary metabolites(ko01110);;Metabolic pathways(ko01100);;Zeatin biosynthesis(ko00908);;Purine metabolism(ko00230)	--	--	--	--	--	--	--	HMDB0014839	Organic compounds	Benzenoids	Benzene and substituted derivatives	Benzenesulfonamides	65016	161814-49-9
neg_5107	S-Ribosyl-L-homocysteine	261.495	163.632	142.196	182.172	198.299	302.167	1.16908e-09	1.16908e-09	1.16908e-09	1.16908e-09	1.16908e-09	1.16908e-09	C03539	Cysteine and methionine metabolism(ko00270);;Metabolic pathways(ko01100);;Biosynthesis of amino acids(ko01230)	--	--	--	--	--	--	--	--	--	--	--	--	--	--
neg_5112	Orientin	126.353	75.4018	23.6749	85.3343	112.388	130.262	1.16908e-09	1.16908e-09	1.16908e-09	1.16908e-09	1.16908e-09	1.16908e-09	--	--	LMPK12110470	Orientin	8-beta-D-Glucopyranosyl-3',4',5,7-tetrahydroxyflavone	Luteolin 8-C-beta-D-glucopyranoside	Polyketides [PK]	Flavonoids [PK12]	Flavones and Flavonols [PK1211]	HMDB0030614	Organic compounds	Phenylpropanoids and polyketides	Flavonoids	Flavonoid glycosides	5382105	28608-75-5
neg_5118	Ribostamycin	683.299	1481.18	161.104	1765.6	626.793	1266.17	1.16908e-09	1.16908e-09	1.16908e-09	1.16908e-09	1.16908e-09	1.16908e-09	C01759	Biosynthesis of secondary metabolites(ko01110)	--	--	--	--	--	--	--	--	--	--	--	--	--	--
neg_5120	Demethylalangiside	68.1882	162.656	67.3929	113.287	238.74	252.493	1.16908e-09	1.16908e-09	1.16908e-09	1.16908e-09	1.16908e-09	1.16908e-09	C11813	Isoquinoline alkaloid biosynthesis(ko00950)	--	--	--	--	--	--	--	--	--	--	--	--	--	--
neg_5122	Genipin 1-��-D-gentiobioside	1062.93	963.418	581.864	896.233	586.687	1000.22	1.16908e-09	1.16908e-09	1.16908e-09	1.16908e-09	1.16908e-09	1.16908e-09	--	--	--	--	--	--	--	--	--	--	--	--	--	--	--	--
neg_5124	N-Acetylaspartylglutamate	131.36	24.4456	33.3576	9.33973	33.4683	83.5259	1.16908e-09	1.16908e-09	1.16908e-09	1.16908e-09	1.16908e-09	1.16908e-09	C12270	Metabolic pathways(ko01100);;Alanine, aspartate and glutamate metabolism(ko00250)	--	--	--	--	--	--	--	HMDB0001067	Organic compounds	Organic acids and derivatives	Carboxylic acids and derivatives	Amino acids, peptides, and analogues	188803	3106-85-2
neg_5137	8-Demethylnovobiocic acid	330.717	141.993	93.6156	196.672	407.051	175.342	1.16908e-09	1.16908e-09	1.16908e-09	1.16908e-09	1.16908e-09	1.16908e-09	C20629	Metabolic pathways(ko01100);;Biosynthesis of secondary metabolites(ko01110)	--	--	--	--	--	--	--	--	--	--	--	--	--	--
neg_5138	1,6-Dihydroxy-5-methylcyclohexa-2,4-dienecarboxylate	375.766	403.227	75.0107	271.834	364.162	303.444	3.87797	8.83188	15.7536	9.39377	0.603873	9.47787	C06720	Metabolic pathways(ko01100)	--	--	--	--	--	--	--	--	--	--	--	--	--	--
neg_5147	5-Hydroxyectoine	1906.71	1705.18	1138.37	2085.14	1491.47	2133.15	251.985	255.822	247.353	287.439	252.422	191.895	C16432	Metabolic pathways(ko01100);;Glycine, serine and threonine metabolism(ko00260)	--	--	--	--	--	--	--	--	--	--	--	--	--	--
neg_5149	Deoxyuridine	17.9905	27.7757	88.5501	31.4599	35.4782	7.89022	1.16908e-09	1.16908e-09	1.16908e-09	5.66774	1.16908e-09	1.16908e-09	C00526	Pyrimidine metabolism(ko00240);;Metabolic pathways(ko01100);;ABC transporters(ko02010)	--	--	--	--	--	--	--	HMDB0000012	Organic compounds	Nucleosides, nucleotides, and analogues	Pyrimidine nucleosides	Pyrimidine 2'-deoxyribonucleosides	13712	951-78-0
neg_5152	Nicotinate D-ribonucleoside	57.4188	45.1326	10.807	76.119	43.2331	62.1099	1.16908e-09	2.8456	1.16908e-09	1.16908e-09	1.16908e-09	1.16908e-09	C05841	Nicotinate and nicotinamide metabolism(ko00760);;Metabolic pathways(ko01100)	--	--	--	--	--	--	--	--	--	--	--	--	--	--
neg_5157	Coumermic acid	1851.67	2230.26	1188.64	3307.93	2558.45	2809.43	1.16908e-09	1.16908e-09	1.16908e-09	1.16908e-09	7.91708	1.16908e-09	C12479	Biosynthesis of secondary metabolites(ko01110)	--	--	--	--	--	--	--	--	--	--	--	--	--	--
neg_5159	Calicheamicin T0	829.77	718.287	466.37	979.517	486.678	654.328	1.16908e-09	1.16908e-09	1.16908e-09	1.16908e-09	1.16908e-09	1.16908e-09	C21338	Metabolic pathways(ko01100);;Biosynthesis of secondary metabolites(ko01110)	--	--	--	--	--	--	--	--	--	--	--	--	--	--
neg_5163	Delphinidin 3-O-(6-caffeoyl-beta-D-glucoside)	45.4552	35.5672	21.4541	9.48152	33.6524	83.7122	1.16908e-09	1.16908e-09	1.16908e-09	1.16908e-09	1.16908e-09	1.16908e-09	C16367	Anthocyanin biosynthesis(ko00942)	--	--	--	--	--	--	--	--	--	--	--	--	--	--
neg_5179	5-O-Caffeoylshikimic acid	34.7769	30.6016	9.88903	116.174	19.9017	27.41	1.16908e-09	1.14687	3.09751	1.16908e-09	1.16908e-09	1.16908e-09	C10434	Phenylpropanoid biosynthesis(ko00940);;Stilbenoid, diarylheptanoid and gingerol biosynthesis(ko00945);;Biosynthesis of secondary metabolites(ko01110);;Metabolic pathways(ko01100);;Flavonoid biosynthesis(ko00941)	--	--	--	--	--	--	--	HMDB0033999	Organic compounds	Phenylpropanoids and polyketides	Cinnamic acids and derivatives	Hydroxycinnamic acids and derivatives	5281762	73263-62-4
neg_5180	Amlodipine	4.43785	6.27811	1.16908e-09	90.76	1.16908e-09	14.0325	1.16908e-09	1.16908e-09	1.16908e-09	1.16908e-09	1.16908e-09	1.16908e-09	--	--	--	--	--	--	--	--	--	--	--	--	--	--	--	--
neg_5184	Cornuside	414.117	310.684	270.693	293.48	217.966	473.677	1.16908e-09	1.16908e-09	1.16908e-09	1.16908e-09	1.16908e-09	1.16908e-09	--	--	--	--	--	--	--	--	--	--	--	--	--	--	--	--
neg_5185	UDP-L-Ara4FN	46.9668	45.1606	71.4489	21.0096	43.8625	29.116	1.16908e-09	1.16908e-09	1.16908e-09	1.16908e-09	1.16908e-09	1.16908e-09	C16154	Metabolic pathways(ko01100);;Amino sugar and nucleotide sugar metabolism(ko00520)	--	--	--	--	--	--	--	--	--	--	--	--	--	--
neg_5195	Isorhamnetin 3-glucoside	10504.4	10356.9	19026.4	7775.17	25263.5	22810.8	1.16908e-09	2.50585	1.16908e-09	1.16908e-09	1.16908e-09	1.16908e-09	--	--	LMPK12110576	Isorhamnetin 3-glucoside	-	-	Polyketides [PK]	Flavonoids [PK12]	Flavones and Flavonols [PK1211]	--	--	--	--	--	--	--
neg_5212	C20818	36.9213	367.2	211.449	593.034	250.208	736.322	1.16908e-09	1.16908e-09	4.76371	1.16908e-09	1.16908e-09	1.16908e-09	C20818	Biosynthesis of secondary metabolites(ko01110);;Carbapenem biosynthesis(ko00332)	--	--	--	--	--	--	--	--	--	--	--	--	--	--
neg_5220	L-Rhamnose	85.1587	95.482	217.09	66.9025	126.786	62.6799	285.669	239.54	207.563	341.554	508.894	247.808	C00861	Metabolic pathways(ko01100);;Fructose and mannose metabolism(ko00051)	--	--	--	--	--	--	--	HMDB0010207	Organic compounds	Lipids and lipid-like molecules	Fatty Acyls	Fatty alcohols	439330	87-96-7
neg_5225	2-ETHOXYCARBONYL-2-HYDROXY-5,7-DIMETHOXYISOFLAVANONE	604.852	385.202	320.447	494.615	280.998	510.999	1.16908e-09	1.16908e-09	1.16908e-09	1.16908e-09	1.16908e-09	5.13812	--	--	--	--	--	--	--	--	--	--	--	--	--	--	--	--
neg_5229	Thonningianin A	227.619	808.135	503.682	13.3583	7.82361	399.292	1.16908e-09	1.16908e-09	1.16908e-09	1.16908e-09	1.16908e-09	1.16908e-09	--	--	LMPK12120465	Thonningianin A	-	-	Polyketides [PK]	Flavonoids [PK12]	Chalcones and dihydrochalcones [PK1212]	--	--	--	--	--	--	--
neg_5230	5-methoxyuridine	36.7082	30.6717	28.54	37.9573	38.8199	71.7445	1.16908e-09	1.16908e-09	1.16908e-09	1.16908e-09	1.16908e-09	1.16908e-09	--	--	--	--	--	--	--	--	--	--	--	--	--	--	--	--
neg_5235	Didymin	175.111	82.7108	32.6673	56.1807	561.814	113.08	1.16908e-09	1.16908e-09	1.16908e-09	1.16908e-09	1.16908e-09	1.16908e-09	--	--	LMPK12140337	Didymin	-	Isosakuranetin-7-O-rutinoside	Polyketides [PK]	Flavonoids [PK12]	Flavanones [PK1214]	--	--	--	--	--	--	--
neg_5237	Malonylapiin	1309.13	1389.08	156.144	5252.37	2838.09	2105.17	1.16908e-09	1.16908e-09	1.16908e-09	1.16908e-09	1.16908e-09	1.16908e-09	C05622	Flavone and flavonol biosynthesis(ko00944)	--	--	--	--	--	--	--	--	--	--	--	--	--	--
neg_5241	Melibiitol	424.696	225.817	376.332	232.882	285.323	177.983	1134.75	1865.69	1189.14	1541.05	1323.22	1123.82	C05399	Galactose metabolism(ko00052)	--	--	--	--	--	--	--	--	--	--	--	--	--	--
neg_5247	Xylobiose	401.922	106.377	381.952	117.167	298.447	468.004	4.35423	1.16908e-09	1.16908e-09	1.16908e-09	1.16908e-09	4.78447	C01630	ABC transporters(ko02010)	--	--	--	--	--	--	--	HMDB0029894	Organic compounds	Organic oxygen compounds	Organooxygen compounds	Carbohydrates and carbohydrate conjugates	131750922	6860-47-5
neg_5250	Scopolin	1074.84	721.743	412.788	870.276	558.431	1228.34	1.16908e-09	1.40972	1.16908e-09	1.16908e-09	1.16908e-09	1.16908e-09	C01527	Phenylpropanoid biosynthesis(ko00940);;Biosynthesis of secondary metabolites(ko01110)	--	--	--	--	--	--	--	--	--	--	--	--	--	--
neg_5251	Paeoniflorin	19.4132	208.81	129.66	232.817	68.7091	368.804	1.16908e-09	1.16908e-09	1.16908e-09	1.16908e-09	1.16908e-09	6.53388	--	--	--	--	--	--	--	--	--	--	--	--	--	--	--	--
neg_5253	Malonylgenistin	75.5535	24.991	4.62509	308.179	40.8339	45.2016	1.16908e-09	1.16908e-09	1.16908e-09	1.16908e-09	1.16908e-09	1.16908e-09	C16192	Isoflavonoid biosynthesis(ko00943)	--	--	--	--	--	--	--	--	--	--	--	--	--	--
neg_5259	GDP-glucose	7.58212	14.6122	3.5949	236.905	21.3633	6.50051	1.16908e-09	1.16908e-09	1.16908e-09	1.16908e-09	1.16908e-09	1.16908e-09	C00096	Amino sugar and nucleotide sugar metabolism(ko00520);;N-Glycan biosynthesis(ko00510);;Biosynthesis of secondary metabolites(ko01110);;Fructose and mannose metabolism(ko00051);;Metabolic pathways(ko01100);;Starch and sucrose metabolism(ko00500);;Ascorbate and aldarate metabolism(ko00053)	--	--	--	--	--	--	--	HMDB0003351	Organic compounds	Nucleosides, nucleotides, and analogues	Purine nucleotides	Purine nucleotide sugars	644106	5750-57-2
neg_5263	Cyclic dehypoxanthine futalosine	22.8786	183.395	55.5292	122.035	43.4796	314.732	1.16908e-09	1.16908e-09	3.15391	1.16908e-09	1.16908e-09	1.16908e-09	C17017	Ubiquinone and other terpenoid-quinone biosynthesis(ko00130);;Biosynthesis of secondary metabolites(ko01110)	--	--	--	--	--	--	--	--	--	--	--	--	--	--
neg_5266	N-Acetylbialaphos	1207.1	874.981	546.578	1359.52	1228.01	2918.95	125.085	6.1882	1.16908e-09	2.40908	1.16908e-09	25.6818	C17951	Biosynthesis of secondary metabolites(ko01110);;Phosphonate and phosphinate metabolism(ko00440)	--	--	--	--	--	--	--	--	--	--	--	--	--	--
neg_5268	1-(5'-Phosphoribosyl)-5-formamido-4-imidazolecarboxamide	6.38171	4.09314	0.484709	144.366	0.762695	0.268839	1.16908e-09	1.16908e-09	1.16908e-09	1.16908e-09	1.16908e-09	1.16908e-09	C04734	Metabolic pathways(ko01100);;Biosynthesis of secondary metabolites(ko01110);;Purine metabolism(ko00230)	--	--	--	--	--	--	--	HMDB0001439	Organic compounds	Nucleosides, nucleotides, and analogues	Imidazole ribonucleosides and ribonucleotides	1-ribosyl-imidazolecarboxamides	166760	13018-54-7
neg_5285	Dihydropteroate	47.8889	82.2983	165.445	75.9493	84.309	58.5547	1.16908e-09	1.16908e-09	1.16908e-09	1.16908e-09	1.16908e-09	1.16908e-09	C00921	Folate biosynthesis(ko00790);;Metabolic pathways(ko01100)	--	--	--	--	--	--	--	HMDB0001412	Organic compounds	Organoheterocyclic compounds	Pteridines and derivatives	Pterins and derivatives	170	2134-76-1
neg_5287	CDP-ethanolamine	71.2314	116.383	301.791	725.026	301.753	72.928	1.16908e-09	1.16908e-09	1.16908e-09	1.16908e-09	1.16908e-09	1.16908e-09	C00570	Metabolic pathways(ko01100);;Glycerophospholipid metabolism(ko00564)	--	--	--	--	--	--	--	HMDB0001564	Organic compounds	Nucleosides, nucleotides, and analogues	Pyrimidine nucleotides	Pyrimidine ribonucleotides	123727	3036-18-8
neg_5294	Rhizocticin A	377.103	31.713	1.16908e-09	68.7395	653.122	144.754	1.16908e-09	1.16908e-09	1.16908e-09	1.16908e-09	1.16908e-09	1.16908e-09	C17944	Phosphonate and phosphinate metabolism(ko00440)	--	--	--	--	--	--	--	--	--	--	--	--	--	--
neg_5301	Dapdiamide A	84.9227	126.919	33.8353	108.395	173.731	100.619	1.16908e-09	1.16908e-09	1.16908e-09	1.16908e-09	1.16908e-09	1.16908e-09	C20962	Biosynthesis of secondary metabolites(ko01110);;Metabolic pathways(ko01100)	--	--	--	--	--	--	--	--	--	--	--	--	--	--
neg_5302	Tetrahydrofolate	53.8887	66.286	46.8436	63.1936	52.8534	309.966	1.16908e-09	1.16908e-09	1.16908e-09	1.16908e-09	1.16908e-09	1.16908e-09	C00079	Folate biosynthesis(ko00790);;Biosynthesis of amino acids(ko01230);;Biosynthesis of secondary metabolites(ko01110);;Glucosinolate biosynthesis(ko00966);;Phenylpropanoid biosynthesis(ko00940);;Biosynthesis of various secondary metabolites - part 2(ko00998);;One carbon pool by folate(ko00670);;Phenylalanine, tyrosine and tryptophan biosynthesis(ko00400);;Glycine, serine and threonine metabolism(ko0…	--	--	--	--	--	--	--	HMDB0001846	Organic compounds	Organoheterocyclic compounds	Imidazopyrimidines	Purines and purine derivatives	91443	135-16-0
neg_5303	Bracteatin 6-O-glucoside	394.203	262.504	331.829	240.14	533.93	758.743	1.16908e-09	1.16908e-09	1.16908e-09	1.16908e-09	1.16908e-09	4.61814	C16410	Flavonoid biosynthesis(ko00941)	--	--	--	--	--	--	--	--	--	--	--	--	--	--
neg_5311	Cytidine	39.557	72.7818	1.16908e-09	156.105	222.789	128.792	1.16908e-09	1.16908e-09	1.16908e-09	1.16908e-09	1.16908e-09	1.16908e-09	C00475	ABC transporters(ko02010);;Pyrimidine metabolism(ko00240);;Metabolic pathways(ko01100)	--	--	--	--	--	--	--	--	--	--	--	--	--	--
neg_5314	(S)-Norlaudanosoline	1.16908e-09	36.9275	14.5072	1.16908e-09	8.29984	194.719	1.16908e-09	13.4793	1.16908e-09	1.16908e-09	1.16908e-09	1.16908e-09	C02916	Isoquinoline alkaloid biosynthesis(ko00950);;Biosynthesis of secondary metabolites(ko01110)	--	--	--	--	--	--	--	HMDB0012486	Organic compounds	Organoheterocyclic compounds	Isoquinolines and derivatives	Benzylisoquinolines	439845	57073-15-1
neg_5316	Kalii Dehydrographolidi Succinas	124.434	177.498	31.693	433.725	310.358	239.195	1.16908e-09	1.16908e-09	1.16908e-09	1.16908e-09	1.16908e-09	1.16908e-09	--	--	--	--	--	--	--	--	--	--	--	--	--	--	--	--
neg_5324	4-Hydroxycinnamyl alcohol 4-D-glucoside	74.4917	91.8618	33.6591	87.396	165.223	79.7165	1.16908e-09	18.6051	19.4987	8.33581	1.16908e-09	6.36541	C05855	Phenylpropanoid biosynthesis(ko00940)	--	--	--	--	--	--	--	--	--	--	--	--	--	--
neg_5332	dTDP-4-hydroxyamino-4,6-dideoxy-alpha-D-glucose	742.707	76.5007	1.16908e-09	100.922	624.786	106.757	1.16908e-09	1.16908e-09	1.16908e-09	1.16908e-09	1.16908e-09	1.16908e-09	C21348	Biosynthesis of secondary metabolites(ko01110);;Polyketide sugar unit biosynthesis(ko00523)	--	--	--	--	--	--	--	--	--	--	--	--	--	--
neg_5333	Pentahydroxyflavanone	1.16908e-09	40.9251	1.16908e-09	42.2532	299.935	1.16908e-09	1.16908e-09	5.64345	2.4509	1.16908e-09	1.16908e-09	1.16908e-09	C05911	Biosynthesis of secondary metabolites(ko01110);;Flavonoid biosynthesis(ko00941)	--	--	--	--	--	--	--	--	--	--	--	--	--	--
neg_5350	Xanthurenic acid	440.995	934.341	5334.02	881.305	244.476	443.907	1532.86	2144.43	1251.37	1278.07	1366.88	700.95	C02470	Tryptophan metabolism(ko00380)	--	--	--	--	--	--	--	--	--	--	--	--	--	--
neg_5361	Arachidonyl-CoA	4.15843	31.094	1.16908e-09	84.4616	729.509	288.722	1.16908e-09	1.16908e-09	1.16908e-09	1.16908e-09	1.16908e-09	1.16908e-09	C02249	Biosynthesis of unsaturated fatty acids(ko01040);;Fatty acid metabolism(ko01212)	LMFA07050288	Arachidonyl-CoA	5Z,8Z,11Z,14Z-eicosatetraenoyl-CoA	(5Z,8Z,11Z,14Z)-5,8,11,14-eicosatetraenoyl-CoA;(5Z,8Z,11Z,14Z)-5,8,11,14-eicosatetraenoyl-coenzyme A;(5Z,8Z,11Z,14Z)-5,8,11,14-icosatetraenoyl-coenzyme A;C20:4-CoA;all-cis-5,8,11,14-eicosatetraenoyl-CoA;all-cis-5,8,11,14-eicosatetraenoyl-coenzyme A;arachidonoyl-coenzyme A;arachidonyl-coenzyme A;cis-Delta(5,8,11,14)-eicosatetraenoyl-CoA;cis-Delta(5,8,11,14)-eicosatetraenoyl-coenzyme A	Fatty Acyls [FA]	Fatty esters [FA07]	Fatty acyl CoAs [FA0705]	--	--	--	--	--	--	--
neg_5366	Nicotinamide D-ribonucleotide	621.524	482.834	825.318	559.345	532.538	417.591	745.943	753.292	692.711	1074.28	1181.08	775.256	C00455	Nicotinate and nicotinamide metabolism(ko00760);;Metabolic pathways(ko01100)	--	--	--	--	--	--	--	--	--	--	--	--	--	--
neg_5367	Nicotinate D-ribonucleotide	474.047	339.525	642.093	383.566	417.913	338.144	587.857	458.216	471.663	839.706	971.036	606.197	C01185	Nicotinate and nicotinamide metabolism(ko00760);;Metabolic pathways(ko01100)	--	--	--	--	--	--	--	HMDB0001132	Organic compounds	Nucleosides, nucleotides, and analogues	Pyridine nucleotides	Nicotinic acid nucleotides	121992	321-02-8
neg_5374	Geniposidic acid	48.7362	55.2711	181.694	134.763	82.4898	48.9668	1.16908e-09	1.16908e-09	1.16908e-09	1.16908e-09	1.16908e-09	1.16908e-09	C11673	Biosynthesis of secondary metabolites(ko01110);;Monoterpenoid biosynthesis(ko00902)	LMPR0102070043	Geniposidic acid	-	-	Prenol Lipids [PR]	Isoprenoids [PR01]	C10 isoprenoids (monoterpenes) [PR0102]	--	--	--	--	--	--	--
neg_5381	Guanidinoproclavaminic acid	220.107	292.339	156.31	338.471	220.43	328.786	42.3778	30.3416	42.6599	47.9895	39.1333	29.3852	C06657	Metabolic pathways(ko01100);;Biosynthesis of secondary metabolites(ko01110)	--	--	--	--	--	--	--	--	--	--	--	--	--	--
neg_5383	p-Coumaroyl quinic acid	641.415	245.728	322.823	476.422	661.425	629.275	8.41227	7.07963	11.8887	6.11107	8.17228	4.99404	C12208	Flavonoid biosynthesis(ko00941);;Biosynthesis of secondary metabolites(ko01110);;Stilbenoid, diarylheptanoid and gingerol biosynthesis(ko00945);;Phenylpropanoid biosynthesis(ko00940)	--	--	--	--	--	--	--	HMDB0029681	Organic compounds	Organic oxygen compounds	Organooxygen compounds	Alcohols and polyols	9945785	_
neg_5386	Sibiricose A5	1174.66	484.776	462.125	831.853	1312.15	1248.16	1.16908e-09	2.82791	1.16908e-09	1.16908e-09	1.16908e-09	1.16908e-09	--	--	--	--	--	--	--	--	--	--	--	--	--	--	--	--
neg_5393	(1R,10aS)-1,4,10,10a-Tetrahydrophenazine-1,6-dicarboxylate	215.926	230.327	61.1752	271.011	144.762	155.741	1.16908e-09	1.16908e-09	1.16908e-09	1.16908e-09	1.16908e-09	1.16908e-09	C21409	Biosynthesis of secondary metabolites(ko01110)	--	--	--	--	--	--	--	--	--	--	--	--	--	--
neg_5395	Pelargonidin 3-(6-p-coumaroyl)glucoside	24.0807	107.555	1.60659	8.72866	6.58415	7.77539	1.16908e-09	1.16908e-09	1.16908e-09	1.16908e-09	1.16908e-09	1.16908e-09	C16368	Anthocyanin biosynthesis(ko00942)	--	--	--	--	--	--	--	--	--	--	--	--	--	--
neg_5398	L-Histidinol phosphate	430.596	321.76	615.764	416.48	323.903	271.54	898.745	966.996	950.586	1135.54	1227.61	784.402	C01100	Biosynthesis of amino acids(ko01230);;Biosynthesis of secondary metabolites(ko01110);;Metabolic pathways(ko01100);;Histidine metabolism(ko00340)	--	--	--	--	--	--	--	--	--	--	--	--	--	--
neg_5402	Hydroxysafflor yellow A	418.784	309.79	33.5187	380.885	1308.82	220.637	1.16908e-09	1.16908e-09	1.16908e-09	1.16908e-09	1.16908e-09	1.16908e-09	--	--	--	--	--	--	--	--	--	HMDB0030558	Organic compounds	Phenylpropanoids and polyketides	Cinnamic acids and derivatives	Hydroxycinnamic acids and derivatives	_	78281-02-4
neg_5404	DIMBOA-glucoside	426.321	151.431	9.20407	206.064	388.213	229.533	1.16908e-09	1.16908e-09	1.16908e-09	1.16908e-09	1.16908e-09	1.16908e-09	C04831	Benzoxazinoid biosynthesis(ko00402)	--	--	--	--	--	--	--	--	--	--	--	--	--	--
neg_5408	Azadirachtin A	235.812	223.521	24.1275	238.164	386.241	217.543	1.16908e-09	1.16908e-09	1.16908e-09	1.16908e-09	1.16908e-09	1.16908e-09	--	--	LMPR0106100001	Azadirachtin A	-	-	Prenol Lipids [PR]	Isoprenoids [PR01]	C30 isoprenoids (triterpenes) [PR0106]	--	--	--	--	--	--	--
neg_5411	D-Glucosaminate-6-phosphate	53.5935	42.5704	1.16908e-09	58.6073	779.603	289.954	1.16908e-09	1.16908e-09	1.16908e-09	1.16908e-09	1.16908e-09	1.16908e-09	C20589	Pentose phosphate pathway(ko00030)	--	--	--	--	--	--	--	--	--	--	--	--	--	--
neg_5414	(+)-Piresil-4-O-beta-D-glucopyraside	36.7618	133.074	1.16908e-09	53.8489	127.684	1622.33	1.16908e-09	1.16908e-09	1.16908e-09	1.16908e-09	1.16908e-09	1.16908e-09	--	--	--	--	--	--	--	--	--	--	--	--	--	--	--	--
neg_5420	5-Fluorocyclohexadiene-cis,cis-1,2-diol-1-carboxylate	862.262	639.07	311.478	914.518	1163.81	586.084	1.16908e-09	1.16908e-09	1.16908e-09	1.16908e-09	1.16908e-09	2.66827	C16479	Metabolic pathways(ko01100)	--	--	--	--	--	--	--	--	--	--	--	--	--	--
neg_5421	Bergapten	4.65664	7.49438	3.65255	17.5676	343.898	521.732	1.16908e-09	1.16908e-09	1.16908e-09	1.16908e-09	1.16908e-09	1.16908e-09	C01557	Biosynthesis of secondary metabolites(ko01110)	--	--	--	--	--	--	--	HMDB0030637	Organic compounds	Phenylpropanoids and polyketides	Coumarins and derivatives	Furanocoumarins	2355	484-20-8
neg_5427	Kaempferol 3-O-rutinoside	587.922	35.6107	11.4915	41.9053	1259.12	29.1701	1.16908e-09	1.16908e-09	1.16908e-09	1.16908e-09	1.16908e-09	1.16908e-09	--	--	--	--	--	--	--	--	--	--	--	--	--	--	--	--
neg_5428	5-Methyl-5,6,7,8-tetrahydromethanopterin	196.653	96.9647	1.16908e-09	144.967	712.394	216.863	1.16908e-09	1.16908e-09	1.16908e-09	1.16908e-09	1.16908e-09	1.16908e-09	C04488	Metabolic pathways(ko01100);;Carbon metabolism(ko01200)	--	--	--	--	--	--	--	--	--	--	--	--	--	--
neg_5429	Isoacteoside	18.207	57.347	66.1679	140.426	292.455	140.219	1.16908e-09	1.16908e-09	1.16908e-09	1.16908e-09	1.16908e-09	1.16908e-09	--	--	--	--	--	--	--	--	--	HMDB0041025	Organic compounds	Phenylpropanoids and polyketides	Cinnamic acids and derivatives	Hydroxycinnamic acids and derivatives	13889686	61303-13-7
neg_543	GTP	10.1972	14.272	1.14085	47.0116	9.13502	30.3462	1.16908e-09	1.16908e-09	1.16908e-09	1.16908e-09	1.16908e-09	1.16908e-09	C00044	Riboflavin metabolism(ko00740);;Biosynthesis of secondary metabolites(ko01110);;Endocytosis(ko04144);;Purine metabolism(ko00230);;Folate biosynthesis(ko00790);;RNA transport(ko03013);;Metabolic pathways(ko01100);;Sulfur relay system(ko04122)	--	--	--	--	--	--	--	HMDB0003379	Inorganic compounds	Homogeneous non-metal compounds	Non-metal oxoanionic compounds	Non-metal phosphates	983	14127-68-5
neg_5434	dTDP-D-forosamine	27.8353	29.4619	1.16908e-09	8.70488	19.3485	35.1837	1.16908e-09	4.22777	1.16908e-09	1.16908e-09	1.16908e-09	1.16908e-09	C18034	Metabolic pathways(ko01100);;Biosynthesis of secondary metabolites(ko01110);;Polyketide sugar unit biosynthesis(ko00523)	--	--	--	--	--	--	--	--	--	--	--	--	--	--
neg_5440	Naringenin	776.562	1587.65	1767.59	3324.92	5980.06	3138.97	1.16908e-09	3.24358	1.16908e-09	1.16908e-09	0.419957	1.16908e-09	C00509	Isoflavonoid biosynthesis(ko00943);;Biosynthesis of secondary metabolites(ko01110);;Flavonoid biosynthesis(ko00941);;Metabolic pathways(ko01100)	LMPK12140001	Naringenin	-	-	Polyketides [PK]	Flavonoids [PK12]	Flavanones [PK1214]	--	--	--	--	--	--	--
neg_5461	Novobiocin	516.915	203.212	227.479	163.601	180.718	453.306	1.16908e-09	1.16908e-09	1.16908e-09	1.16908e-09	1.16908e-09	1.16908e-09	C05080	Metabolic pathways(ko01100);;Biosynthesis of secondary metabolites(ko01110)	--	--	--	--	--	--	--	--	--	--	--	--	--	--
neg_5462	Poliumoside	732.687	312.856	113.973	311.26	674.283	1109.15	1.16908e-09	1.16908e-09	1.16908e-09	1.16908e-09	1.16908e-09	1.16908e-09	--	--	--	--	--	--	--	--	--	--	--	--	--	--	--	--
neg_5473	Formononetin	70.2999	94.6867	151.868	140.724	30.3736	152.323	1.16908e-09	1.16908e-09	1.16908e-09	1.16908e-09	1.16908e-09	1.16908e-09	C00858	Isoflavonoid biosynthesis(ko00943);;Biosynthesis of secondary metabolites(ko01110)	LMPK12050037	Formononetin	-	-	Polyketides [PK]	Flavonoids [PK12]	Isoflavonoids [PK1205]	--	--	--	--	--	--	--
neg_5479	N-Demethyl-desepoxymaytansinol	333.998	268.974	99.9667	333.478	136.436	335.327	1.16908e-09	1.16908e-09	1.16908e-09	1.16908e-09	1.16908e-09	1.16908e-09	C20136	Biosynthesis of secondary metabolites(ko01110)	--	--	--	--	--	--	--	--	--	--	--	--	--	--
neg_5503	Corynebactin	92.7467	61.9647	30.4365	34.4339	59.7422	221.058	1.16908e-09	1.16908e-09	1.16908e-09	1.16908e-09	1.16908e-09	1.16908e-09	C12219	Biosynthesis of secondary metabolites(ko01110)	--	--	--	--	--	--	--	--	--	--	--	--	--	--
neg_5525	5-Hydroxy-2-oxo-4-ureido-2,5-dihydro-1H-imidazole-5-carboxylate	1.16908e-09	1.16908e-09	1.16908e-09	1.16908e-09	1.16908e-09	13.1208	2636.51	5576.61	3505.08	3012.08	429.862	2283.87	C12248	Metabolic pathways(ko01100);;Purine metabolism(ko00230)	--	--	--	--	--	--	--	--	--	--	--	--	--	--
neg_5532	Cetoniacytone B	34.8708	144.408	94.5809	79.1126	32.0434	58.8221	80.5682	65.5852	65.0565	88.9588	77.3743	79.2799	C21249	Biosynthesis of secondary metabolites(ko01110)	--	--	--	--	--	--	--	--	--	--	--	--	--	--
neg_5535	5,10-Methylenetetrahydromethanopterin	499.555	183.703	183.402	540.975	842.627	244.293	1.16908e-09	1.16908e-09	1.16908e-09	1.16908e-09	1.16908e-09	1.16908e-09	C04377	Carbon metabolism(ko01200);;Metabolic pathways(ko01100)	--	--	--	--	--	--	--	--	--	--	--	--	--	--
neg_5550	Pelargonidin 3-O-glucoside	71.5915	206.622	101.7	310.21	1058.23	314.064	1.16908e-09	1.16908e-09	1.16908e-09	6.29264	2.61081	1.16908e-09	C12137	Biosynthesis of secondary metabolites(ko01110);;Metabolic pathways(ko01100);;Anthocyanin biosynthesis(ko00942)	LMPK12010016	Callistephin	-	Pelargonidin 3-O-glucoside	Polyketides [PK]	Flavonoids [PK12]	Anthocyanidins [PK1201]	HMDB0240551	Organic compounds	Phenylpropanoids and polyketides	Flavonoids	Flavonoid glycosides	443648	47684-27-5
neg_5577	Quercetin	476.595	995.648	216.36	834.843	681.728	924.131	24.2271	5.08725	3.9855	1.16908e-09	7.76952	13.0134	C00389	Flavone and flavonol biosynthesis(ko00944);;Flavonoid biosynthesis(ko00941);;Biosynthesis of secondary metabolites(ko01110);;Metabolic pathways(ko01100)	LMPK12110004	Quercetin	-	-	Polyketides [PK]	Flavonoids [PK12]	Flavones and Flavonols [PK1211]	--	--	--	--	--	--	--
neg_5633	Isoginkgetin	219.779	1686.98	2008.33	1435.7	349.461	1747.49	2.83807	1.16908e-09	1.16908e-09	1.16908e-09	1.16908e-09	6.15274	--	--	LMPK12040012	Isoginkgetin	8-[5-(5,7-dihydroxy-4-oxo-4H-1-benzopyran-2-yl)-2-methoxyphenyl]-5,7-dihydroxy-2-(4-methoxyphenyl)-4H-1-benzopyran-4-one	-	Polyketides [PK]	Flavonoids [PK12]	Biflavonoids and polyflavonoids [PK1204]	--	--	--	--	--	--	--
neg_5649	(R)(-)-Allantoin	56.6549	22.1177	6.85979	43.8187	60.7097	20.4987	1.16908e-09	1.16908e-09	1.16908e-09	1.3303	3.48731	2.73152	C02348	Purine metabolism(ko00230);;Metabolic pathways(ko01100)	--	--	--	--	--	--	--	--	--	--	--	--	--	--
neg_5659	Picroside III	404.617	830.135	203.3	1474.5	2056.22	1013.26	1.16908e-09	1.16908e-09	1.16908e-09	1.16908e-09	1.16908e-09	1.16908e-09	--	--	--	--	--	--	--	--	--	--	--	--	--	--	--	--
neg_5666	5-Amino-5-deoxy-3-dehydroshikimate	60.8816	177.562	96.8771	118.753	89.3964	104.752	90.8378	96.824	113.632	74.7892	70.4252	45.9984	C12108	Biosynthesis of secondary metabolites(ko01110)	--	--	--	--	--	--	--	--	--	--	--	--	--	--
neg_5721	Prostaglandin G2	72.9343	48.69	150.425	46.2833	71.9289	56.7784	603.079	988.763	599.505	1270.5	906.656	968.454	C05956	Metabolic pathways(ko01100);;Arachidonic acid metabolism(ko00590)	LMFA03010009	PGG2	9S,11R-epidioxy-15S-hydroperoxy-5Z,13E-prostadienoic acid	Prostaglandin G2	Fatty Acyls [FA]	Eicosanoids [FA03]	Prostaglandins [FA0301]	--	--	--	--	--	--	--
neg_5769	Streptidine 6-phosphate	1255.05	1840.72	831.542	4806.29	11147.6	3067.59	230.713	184.79	188.96	268.001	242.003	166.332	C01121	Biosynthesis of secondary metabolites(ko01110)	--	--	--	--	--	--	--	--	--	--	--	--	--	--
neg_5821	(R)-2-Methylimino-1-phenylpropan-1-ol	27.2048	8.61386	1.16908e-09	60.4684	38.1962	8.38479	1.16908e-09	0.759373	1.16908e-09	5.09308	1.16908e-09	1.16908e-09	C04351	Phenylalanine metabolism(ko00360);;Metabolic pathways(ko01100)	--	--	--	--	--	--	--	--	--	--	--	--	--	--
neg_5837	3-alpha(S)-Strictosidine	19.4234	79.4655	12.0795	63.3904	80.2095	66.7907	1.16908e-09	1.16908e-09	1.16908e-09	1.16908e-09	1.16908e-09	1.16908e-09	C03470	Metabolic pathways(ko01100);;Biosynthesis of secondary metabolites(ko01110);;Indole alkaloid biosynthesis(ko00901)	--	--	--	--	--	--	--	--	--	--	--	--	--	--
neg_5843	(5R)-Carbapen-2-em-3-carboxylate	1677.15	1292.48	2410.27	1475.8	1388.56	1278.53	4843.72	4363.8	4418.94	5617.33	5254.08	4410.39	C06669	Carbapenem biosynthesis(ko00332);;Biosynthesis of secondary metabolites(ko01110);;Metabolic pathways(ko01100)	--	--	--	--	--	--	--	--	--	--	--	--	--	--
neg_5859	2-Deoxystreptamine	4197.38	3406.08	5049.25	3817.84	3249.54	2912.43	9921.24	9340.97	9220.54	10706.5	10567.4	8169.39	C02627	Biosynthesis of secondary metabolites(ko01110)	--	--	--	--	--	--	--	--	--	--	--	--	--	--
neg_5861	Deoxyinosine	1942.37	1612.23	2763.4	1899.17	1725.79	1668.56	5166.79	4710.01	4607.91	5991.69	5921.63	4567.94	C05512	ABC transporters(ko02010);;Purine metabolism(ko00230);;Metabolic pathways(ko01100)	--	--	--	--	--	--	--	HMDB0000071	Organic compounds	Nucleosides, nucleotides, and analogues	Purine nucleosides	Purine 2'-deoxyribonucleosides	65058	890-38-0
neg_5865	N6-Acetyl-L-lysine	188.226	155.319	265.081	169.804	175.991	129.672	546.931	431.346	466.177	496.11	505.432	445.238	C02727	Lysine degradation(ko00310);;Metabolic pathways(ko01100)	--	--	--	--	--	--	--	HMDB0000206	Organic compounds	Organic acids and derivatives	Carboxylic acids and derivatives	Amino acids, peptides, and analogues	92832	692-04-6
neg_5870	D-Glucosamine	106.682	68.9101	168.229	99.1454	90.4315	66.6641	397.451	454.781	269.603	336.199	455.21	292.55	C00329	Metabolic pathways(ko01100);;Amino sugar and nucleotide sugar metabolism(ko00520)	--	--	--	--	--	--	--	HMDB0030091	Organic compounds	Organic oxygen compounds	Organooxygen compounds	Carbohydrates and carbohydrate conjugates	441477	14257-69-3
neg_5876	Caffeine	4778.8	4092.92	6407.93	4720.56	4185.69	3900.18	11269.7	11340.1	11440.1	12367	11791.9	10492.2	C07481	Metabolic pathways(ko01100);;Biosynthesis of secondary metabolites(ko01110);;Caffeine metabolism(ko00232)	--	--	--	--	--	--	--	--	--	--	--	--	--	--
neg_5883	(-)-Jasmonoyl-L-isoleucine	5.27843	67.9045	136.324	123.575	19.4139	26.2905	19.8485	21.3373	12.6666	15.8716	45.4594	18.5027	C18699	Plant hormone signal transduction(ko04075)	--	--	--	--	--	--	--	HMDB0029391	Organic compounds	Organic acids and derivatives	Carboxylic acids and derivatives	Amino acids, peptides, and analogues	5497150	120330-93-0
neg_5891	Caudatin	923.04	641.281	1003.34	627.189	596.865	717.475	2331.71	2069.18	2094.41	2724.87	2472.66	1926.54	--	--	--	--	--	--	--	--	--	--	--	--	--	--	--	--
neg_5892	His Ser Lys Lys	140.611	118.131	173.462	91.0597	123.978	158.399	365.22	276.625	183.764	353.362	267.049	422.866	--	--	--	--	--	--	--	--	--	--	--	--	--	--	--	--
neg_5895	5''-Phosphoribostamycin	43.9505	74.4356	78.2846	50.9902	12.6871	42.1324	321.566	180.355	219.449	672.287	310.022	341.889	C18004	Biosynthesis of secondary metabolites(ko01110)	--	--	--	--	--	--	--	--	--	--	--	--	--	--
neg_5904	Glutathionylaminopropylcadaverine	9782.45	18295	144748	23945.7	80000.2	135007	156503	17842.8	14469.9	4466.79	3652.65	1.45342e+06	C16566	Glutathione metabolism(ko00480)	--	--	--	--	--	--	--	--	--	--	--	--	--	--
neg_5911	Hordenine	175.603	589.17	1075.8	719.477	1063.71	122.663	127.38	255.63	148.402	225.229	117.874	106.667	C06199	Metabolic pathways(ko01100);;Tyrosine metabolism(ko00350)	--	--	--	--	--	--	--	--	--	--	--	--	--	--
neg_5935	19-Hydroxyandrost-4-ene-3,17-dione	46.5742	142.134	115.73	148.969	97.6832	236.222	103.399	123.454	129.747	125.1	209.762	161.749	C05290	Metabolic pathways(ko01100)	LMST02020067	-	19-hydroxyandrost-4-ene-3,17-dione	-	Sterol Lipids [ST]	Steroids [ST02]	C19 steroids (androgens) and derivatives [ST0202]	--	--	--	--	--	--	--
neg_5946	ent-3beta-Hydroxycassa-12,15-dien-2-one	66.2648	27.0965	50.8508	67.0898	61.7937	17.6388	380.69	197.398	203.911	308.56	283.938	264.249	C21826	Diterpenoid biosynthesis(ko00904);;Biosynthesis of secondary metabolites(ko01110)	--	--	--	--	--	--	--	--	--	--	--	--	--	--
neg_5947	Dethiobiotin	10.5601	5.27285	1.16908e-09	1.16908e-09	17.4656	8.55626	1.16908e-09	77.41	47.7272	17.3321	159.887	57.5082	C01909	Metabolic pathways(ko01100);;Biotin metabolism(ko00780)	--	--	--	--	--	--	--	HMDB0003581	Organic compounds	Lipids and lipid-like molecules	Fatty Acyls	Fatty acids and conjugates	445027	533-48-2
neg_5967	(S)-Coclaurine	780.922	488.103	946.546	435.23	382.605	425.936	2206.93	1359.05	1379.76	2251.81	2274.38	1396.17	C06161	Isoquinoline alkaloid biosynthesis(ko00950);;Metabolic pathways(ko01100);;Biosynthesis of secondary metabolites(ko01110)	--	--	--	--	--	--	--	--	--	--	--	--	--	--
neg_5969	trans,trans-Farnesyl phosphate	108.39	926.905	310.08	716.608	241.759	895.332	6.74235	1.16908e-09	1.16908e-09	1.16908e-09	13.0191	1.16908e-09	C20121	Terpenoid backbone biosynthesis(ko00900);;Biosynthesis of secondary metabolites(ko01110)	--	--	--	--	--	--	--	--	--	--	--	--	--	--
neg_5972	Nystatin	1.16908e-09	13.7524	1.16908e-09	1804.98	1.16908e-09	1.16908e-09	1.16908e-09	1.16908e-09	1.16908e-09	23778.7	1.16908e-09	1.16908e-09	--	--	LMPK06000001	Nystatin	-	-	Polyketides [PK]	Polyenes [PK06]	-	--	--	--	--	--	--	--
neg_5976	Sinapate	12062.9	9068.24	13671.2	12767.2	10971.2	8873.31	34026.1	36403.1	25649.2	34277.8	28869.1	44237.3	C00482	Phenylpropanoid biosynthesis(ko00940);;Metabolic pathways(ko01100);;Biosynthesis of secondary metabolites(ko01110)	--	--	--	--	--	--	--	HMDB0127488	Organic compounds	Phenylpropanoids and polyketides	Cinnamic acids and derivatives	Hydroxycinnamic acids and derivatives	10743	_
neg_5985	Ankorine	1.69758	60.1285	75.9112	461.726	149.621	10.4342	3.38178	1.16908e-09	1.16908e-09	4.19669	8.21997	1.16908e-09	C09337	Isoquinoline alkaloid biosynthesis(ko00950)	--	--	--	--	--	--	--	--	--	--	--	--	--	--
neg_5987	Ergosterol	92.1292	1.16908e-09	615.017	1.16908e-09	43.4359	3.34914	907.777	1204.97	1007.92	1050.39	1217.68	869.115	C01694	Metabolic pathways(ko01100);;Biosynthesis of secondary metabolites(ko01110);;Steroid biosynthesis(ko00100)	LMST01030093	Ergosterol	ergosta-5,7,22E-trien-3beta-ol	-	Sterol Lipids [ST]	Sterols [ST01]	Ergosterols and C24-methyl derivatives [ST0103]	HMDB0000878	Organic compounds	Lipids and lipid-like molecules	Steroids and steroid derivatives	Ergostane steroids	444679	57-87-4
neg_5988	ponasterone A	15.1353	23.2849	1.16908e-09	5.08582	1.16908e-09	1.16908e-09	6.86476	24.554	1.16908e-09	6.10184	1.16908e-09	1.16908e-09	--	--	LMST01010195	ponasterone A	(22R)-2beta,3beta,14,20,22-pentahydroxy-5beta-cholest-7-en-6-one	25-Deoxycedysterone; Ponasterone A	Sterol Lipids [ST]	Sterols [ST01]	Cholesterol and derivatives [ST0101]	--	--	--	--	--	--	--
neg_5992	Phylloquinol	38.0082	77.4707	16.9626	81.4604	34.7277	153.294	1.16908e-09	1.16908e-09	1.16908e-09	1.16908e-09	4.46009	1.16908e-09	C03313	Ubiquinone and other terpenoid-quinone biosynthesis(ko00130);;Biosynthesis of secondary metabolites(ko01110);;Metabolic pathways(ko01100)	--	--	--	--	--	--	--	HMDB0004198	Organic compounds	Lipids and lipid-like molecules	Prenol lipids	Diterpenoids	5280585	572-96-3
neg_6008	L-Norvaline	5619.7	4356.88	7783.53	5515.89	4638.26	4188	17020.5	13290.3	14396.8	17193.9	16358.3	14128.1	--	--	--	--	--	--	--	--	--	--	--	--	--	--	--	--
neg_6018	(3R)-3-Hydroxy-1,2-didehydro-2,3-dihydrotabersonine	12.709	105.088	70.9205	496.016	9.95086	60.7541	77.9043	106.645	97.2989	119.901	108.914	73.3784	C21683	Indole alkaloid biosynthesis(ko00901)	--	--	--	--	--	--	--	--	--	--	--	--	--	--
neg_6019	Gracillin	65.9617	204.654	89.7078	105.376	56.289	227.306	1.16908e-09	1.16908e-09	1.16908e-09	1.16908e-09	1.16908e-09	1.16908e-09	--	--	LMST01080057	Gracillin	3-O-(Glcb1-3(Rhaa1-2)Glcb)-(25R)-spirost-5-en-3beta-ol	(25R)-spirost-5-en-3beta-ol 3-O-alpha-L-rhamnopyranosyl-(1-2)-O-[beta-D-glucopyranosyl-(1-3)]-beta-D-glucopyranoside	Sterol Lipids [ST]	Sterols [ST01]	Spirostanols and derivatives [ST0108]	--	--	--	--	--	--	--
neg_6030	Sarpagine	206.597	732.512	218.386	746.998	217.162	778.32	1.16908e-09	5.86749	1.16908e-09	1.16908e-09	1.16908e-09	1.16908e-09	C09239	Indole alkaloid biosynthesis(ko00901);;Biosynthesis of secondary metabolites(ko01110)	--	--	--	--	--	--	--	--	--	--	--	--	--	--
neg_6080	UDP-3-O-(3-hydroxytetradecanoyl)-D-glucosamine	37.1524	172.716	1.16908e-09	129.105	227.444	266.361	1.16908e-09	1.16908e-09	1.16908e-09	1.16908e-09	1.16908e-09	1.16908e-09	C06022	Metabolic pathways(ko01100)	--	--	--	--	--	--	--	--	--	--	--	--	--	--
neg_6091	3-(Methylthio)acryloyl-CoA	91.125	299.525	1.16908e-09	248.763	504.172	581.345	1.16908e-09	1.16908e-09	1.16908e-09	1.16908e-09	1.16908e-09	1.16908e-09	C20955	Metabolic pathways(ko01100);;Sulfur metabolism(ko00920)	--	--	--	--	--	--	--	--	--	--	--	--	--	--
neg_6094	2-(Hydroxymethyl)-3-(acetamidomethylene)succinate	114.523	103.278	158.175	91.049	19.7568	109.962	956.163	748.727	1070.97	2166.36	66.4235	1369.69	C04690	Vitamin B6 metabolism(ko00750)	--	--	--	--	--	--	--	--	--	--	--	--	--	--
neg_6103	Vitamin K1 epoxide	21.3465	65.0692	14.1759	110.505	24.7227	99.3708	1.16908e-09	1.16908e-09	1.16908e-09	1.16908e-09	1.16908e-09	5.81495	C05849	Ubiquinone and other terpenoid-quinone biosynthesis(ko00130);;Metabolic pathways(ko01100);;Biosynthesis of secondary metabolites(ko01110)	--	--	--	--	--	--	--	HMDB0002972	Organic compounds	Lipids and lipid-like molecules	Prenol lipids	Quinone and hydroquinone lipids	5280845	85955-78-8
neg_6110	Anemarrhenasaponin I	310.363	731.675	484.739	608.91	244.563	1480.27	1.16908e-09	4.48088	14.1249	8.65411	5.94452	1.16908e-09	--	--	--	--	--	--	--	--	--	--	--	--	--	--	--	--
neg_6119	Minovincinine	801.594	8.962	1.16908e-09	3.07069	20.6083	1.16908e-09	59.5035	3131.85	47.8371	77.0749	1.16908e-09	1.16908e-09	C11783	Biosynthesis of secondary metabolites(ko01110);;Indole alkaloid biosynthesis(ko00901)	--	--	--	--	--	--	--	--	--	--	--	--	--	--
neg_6120	Lasalocid (sodium)	486.376	1410.76	897.505	1414.69	726.713	1657.78	1.16908e-09	1.16908e-09	1.16908e-09	1.16908e-09	1.16908e-09	2.62347	--	--	--	--	--	--	--	--	--	--	--	--	--	--	--	--
neg_6122	L-Olivosyl-oleandolide	28.475	52.6163	84.6956	32.1159	38.2837	172.066	1.16908e-09	1.16908e-09	1.16908e-09	8.47462	1.16908e-09	31.1202	C11991	Metabolic pathways(ko01100);;Biosynthesis of secondary metabolites(ko01110)	LMPK04000032	L-Olivosyl-oleandolide	-	-	Polyketides [PK]	Macrolides and lactone polyketides [PK04]	-	--	--	--	--	--	--	--
neg_6127	Androsta-1,4-diene-3,17-dione	1.07064	18.0293	1.16908e-09	7.25915	196.456	52.9029	7.72518	1.16908e-09	1.16908e-09	1.16908e-09	1.16908e-09	1.16908e-09	C20144	Metabolic pathways(ko01100)	--	--	--	--	--	--	--	HMDB0003422	Organic compounds	Lipids and lipid-like molecules	Steroids and steroid derivatives	Androstane steroids	13472	897-06-3
neg_6137	Triethanolamine	67.1534	65.9028	92.3584	76.4429	77.1329	42.0144	199.763	190.649	181.406	232.925	234.7	166.942	C06771	Glycerophospholipid metabolism(ko00564)	--	--	--	--	--	--	--	--	--	--	--	--	--	--
neg_6146	19-Oxotestosterone	332.022	702.56	512.925	659.106	323.422	1087.61	1.16908e-09	1.16908e-09	1.16908e-09	1.16908e-09	1.16908e-09	1.16908e-09	C05295	Metabolic pathways(ko01100)	--	--	--	--	--	--	--	--	--	--	--	--	--	--
neg_6161	3''-Amino-3''-deoxygentamicin A2	88.6324	22.3685	190.296	22.8359	27.5899	4.81683	591.202	1225.81	1070.7	1157.44	2995.28	844.528	C21266	Biosynthesis of secondary metabolites(ko01110)	--	--	--	--	--	--	--	--	--	--	--	--	--	--
neg_6166	Digitoxin	65387.4	144.485	8.85891	15.7942	0.552534	4.39994	8.43443	1076.31	292.683	48.2821	30.8954	8686.77	--	--	LMST01120018	digitoxin	3beta-[2,6-dideoxy-beta-D-ribo-hexopyranosyl-(1-4)-2,6-dideoxy-beta-D-ribo-hexopyranosyl-(1-4)-2,6-dideoxy-beta-D-ribo-hexopyranosyloxy]-14-hydroxy-5beta-card-20(22)-enolide	Crystodigin (TN); Digitoxin; Digitoxoside	Sterol Lipids [ST]	Sterols [ST01]	Cardanolides and derivatives [ST0112]	--	--	--	--	--	--	--
neg_6171	Hexadecanedioate	26.7855	152.16	787.855	1715.79	396.242	426.322	29998.7	6221.51	210.768	23105.1	74.9233	235.795	C19615	Cutin, suberine and wax biosynthesis(ko00073);;Metabolic pathways(ko01100)	--	--	--	--	--	--	--	HMDB0000712	Organic compounds	Lipids and lipid-like molecules	Fatty Acyls	Fatty acid esters	566787	42150-38-9
neg_6172	alpha-Boswellic acid	280.615	1241.16	359.43	1187.98	1414.23	402.115	205.508	34.6974	17.1749	4359.42	57.3921	183.103	--	--	LMPR0106150027	alpha-Boswellic acid	(4R)-3alpha-Hydroxyolean-12-en-24-oic acid	-	Prenol Lipids [PR]	Isoprenoids [PR01]	C30 isoprenoids (triterpenes) [PR0106]	--	--	--	--	--	--	--
neg_6176	Pseudoginsenoside RT5	228.391	854.668	217.566	783.429	1162.46	289.198	59.6702	29.3014	32.328	52.5297	53.0782	34.0984	--	--	--	--	--	--	--	--	--	--	--	--	--	--	--	--
neg_6187	Bryostatin 1	1262.4	2072.6	944.89	2000.37	748.774	1850.51	1.16908e-09	1.16908e-09	1.16908e-09	1.16908e-09	1.16908e-09	13.7945	--	--	--	--	--	--	--	--	--	--	--	--	--	--	--	--
neg_6199	3alpha,7alpha,12alpha-Trihydroxy-5beta-cholestanoate	238.613	431.194	335.237	504.096	416.703	677.303	280.123	149.044	265.171	285.575	810.353	205.265	C04722	Metabolic pathways(ko01100)	LMST04030001	-	3Alpha,7Alpha,12Alpha-trihydroxy-5Beta-cholestan-26-oic acid	3alpha,7alpha,12alpha-trihydroxy-5beta-cholestanoic acid; 3alpha,7alpha,12alpha-trihydroxy-5beta-cholestanoate	Sterol Lipids [ST]	Bile acids and derivatives [ST04]	C27 bile acids, alcohols, and derivatives [ST0403]	HMDB0000601	Organic compounds	Lipids and lipid-like molecules	Steroids and steroid derivatives	Bile acids, alcohols and derivatives	122312	547-98-8
neg_6203	Retronecine	376.088	235.133	585.048	140.956	373.309	129.505	911.064	692.608	617.114	971.536	704.024	481.533	C06177	Tropane, piperidine and pyridine alkaloid biosynthesis(ko00960);;Biosynthesis of secondary metabolites(ko01110)	--	--	--	--	--	--	--	--	--	--	--	--	--	--
neg_6212	N-Methyltryptamine	173.598	157.68	263.675	132.667	125.741	125.256	574.979	470.707	546.579	643.841	581.063	414.365	C06213	Metabolic pathways(ko01100);;Tryptophan metabolism(ko00380)	--	--	--	--	--	--	--	--	--	--	--	--	--	--
neg_6214	N-Methylserotonin	570.855	25.6132	499.127	22.5159	69.3919	3.57335	684.689	3470.44	1421.75	1135.18	150.755	71.6963	C06212	Tryptophan metabolism(ko00380)	--	--	--	--	--	--	--	--	--	--	--	--	--	--
neg_6215	Gentamicin C1	37.6993	79.3414	480.311	96.3688	53.2973	43.2633	1.16908e-09	1.16908e-09	1.16908e-09	1.16908e-09	1.16908e-09	1.16908e-09	C07656	Biosynthesis of secondary metabolites(ko01110)	--	--	--	--	--	--	--	--	--	--	--	--	--	--
neg_6233	Mifepristone	294.445	518.444	267.986	551.947	1127.96	286.309	569.943	538.699	469.69	692.223	618.692	463.386	--	--	--	--	--	--	--	--	--	--	--	--	--	--	--	--
neg_6235	Formosanin C	56.1213	35.2992	6595.25	640.899	22.7597	3039.38	11702.2	1868.27	2011.27	56840.7	131950	31801.2	--	--	--	--	--	--	--	--	--	--	--	--	--	--	--	--
neg_6236	Leukotriene B4	276.653	251.089	356.324	363.703	267.947	194.682	900.555	720.621	705.248	1102.36	821.635	504.94	C02165	Arachidonic acid metabolism(ko00590);;Metabolic pathways(ko01100)	LMFA03020001	LTB4	5S,12R-dihydroxy-6Z,8E,10E,14Z-eicosatetraenoic acid	Leukotriene B4; 5S,12R-diHETE	Fatty Acyls [FA]	Eicosanoids [FA03]	Leukotrienes [FA0302]	HMDB0001085	Organic compounds	Lipids and lipid-like molecules	Fatty Acyls	Eicosanoids	5280492	71160-24-2
neg_6238	1-Palmitoyl-2-hydroxy-sn-glycero-3-phosphoethanolamine	181.435	187.061	1300.75	252.601	141.08	115.58	150.336	126.374	89.6521	148.442	317.279	61.7124	--	--	--	--	--	--	--	--	--	HMDB0011503	Organic compounds	Lipids and lipid-like molecules	Glycerophospholipids	Glycerophosphoethanolamines	9547069	53862-35-4
neg_6243	Acarbose 7IV-phosphate	12.4505	252.547	305.69	287.481	106.866	427.049	1.16908e-09	1.16908e-09	1.16908e-09	1.16908e-09	1.16908e-09	1.16908e-09	C21156	Biosynthesis of secondary metabolites(ko01110);;Metabolic pathways(ko01100)	--	--	--	--	--	--	--	--	--	--	--	--	--	--
neg_6260	Codeinone	60.1182	282.99	195.089	138.88	121.568	66.865	1.16908e-09	1.16908e-09	6.65443	3.35345	13.3087	20.892	C06171	Isoquinoline alkaloid biosynthesis(ko00950);;Biosynthesis of secondary metabolites(ko01110);;Metabolic pathways(ko01100)	--	--	--	--	--	--	--	--	--	--	--	--	--	--
neg_6265	Isoastragaloside I	59.6918	66.4165	83.4234	77.6925	37.5573	137.821	1.16908e-09	1.16908e-09	5.85132	1.16908e-09	1.16908e-09	1.16908e-09	--	--	--	--	--	--	--	--	--	--	--	--	--	--	--	--
neg_6266	Deacetylvindoline	64.5211	46.9761	126.48	63.2703	44.4717	22.2086	133.825	334.995	134.169	241.337	311.73	289.334	C01091	Biosynthesis of secondary metabolites(ko01110);;Indole alkaloid biosynthesis(ko00901)	--	--	--	--	--	--	--	--	--	--	--	--	--	--
neg_6270	Cucurbitacin IIb	563.544	1001.71	721.306	1005.69	706.313	1453.61	24.8305	19.7595	36.2581	6.10966	1.16908e-09	31.2717	--	--	--	--	--	--	--	--	--	--	--	--	--	--	--	--
neg_6275	Calcidiol	17.3435	1.16908e-09	405.704	1.16908e-09	1.16908e-09	1.16908e-09	1.16908e-09	449.092	299.189	217.411	481.015	340.323	C01561	Steroid biosynthesis(ko00100);;Metabolic pathways(ko01100);;Biosynthesis of secondary metabolites(ko01110)	--	--	--	--	--	--	--	HMDB0003550	Organic compounds	Lipids and lipid-like molecules	Steroids and steroid derivatives	Vitamin D and derivatives	5283731	19356-17-3
neg_6282	beta-Paxitriol	91.6835	941.348	981.782	2858.09	2974.25	1768.33	629.132	72.2575	29.7838	303.442	366.766	478.955	C20593	Biosynthesis of secondary metabolites(ko01110)	--	--	--	--	--	--	--	--	--	--	--	--	--	--
neg_6283	Astaxanthin	2012.81	1145.64	209.488	585.74	152.126	664.549	273.84	79.97	1.16908e-09	667.515	8831.38	904.448	C08580	Carotenoid biosynthesis(ko00906);;Biosynthesis of secondary metabolites(ko01110)	LMPR01070263	Astaxanthin	-	-	Prenol Lipids [PR]	Isoprenoids [PR01]	C40 isoprenoids (tetraterpenes) [PR0107]	HMDB0002204	Organic compounds	Lipids and lipid-like molecules	Prenol lipids	Tetraterpenoids	5281224	472-61-7
neg_6289	Erythronolide B	218.29	143.465	309.993	281.377	288.529	356.478	1380.47	530.687	491.24	688.271	556.473	779.176	C06635	Metabolic pathways(ko01100);;Biosynthesis of secondary metabolites(ko01110)	--	--	--	--	--	--	--	--	--	--	--	--	--	--
neg_629	Tetranorbiotin	677.418	5391.27	1409.58	3641.02	2985.59	3975.26	1864.31	1098.8	906.955	2079.06	896.973	974.196	C20385	Biotin metabolism(ko00780)	--	--	--	--	--	--	--	--	--	--	--	--	--	--
neg_6292	Salmeterol	415.927	666.53	1673.83	940.585	1015.95	386.36	1489.71	792.067	594.318	1538.01	7667.59	1134.42	--	--	--	--	--	--	--	--	--	HMDB0015073	Organic compounds	Benzenoids	Benzene and substituted derivatives	Benzyl alcohols	5152	89365-50-4
neg_6316	2-Undecylpyrrole	11127.5	8725.27	12639.9	8662.42	7465.22	7898.45	24867.4	23082.1	22803	25270.7	24245.1	19400	C21574	Metabolic pathways(ko01100);;Biosynthesis of secondary metabolites(ko01110)	--	--	--	--	--	--	--	--	--	--	--	--	--	--
neg_6321	7'-O-Dmethylcephaeline	212.131	525.638	150.407	570.018	15.3196	27.984	24.8669	31.2809	9.03605	22.8682	3.11262	12.8786	C21584	Biosynthesis of secondary metabolites(ko01110);;Isoquinoline alkaloid biosynthesis(ko00950)	--	--	--	--	--	--	--	--	--	--	--	--	--	--
neg_6323	Antibiotic G-418	1.16908e-09	19.406	1.16908e-09	1.16908e-09	44.6742	1.16908e-09	1.16908e-09	1.16908e-09	20.0041	1.16908e-09	1.16908e-09	1.16908e-09	C17703	Biosynthesis of secondary metabolites(ko01110)	--	--	--	--	--	--	--	--	--	--	--	--	--	--
neg_6324	Adynerin	20.3039	101.019	9.38026	32.4082	1.16908e-09	10.2182	25.2398	18.7656	1.16908e-09	7.0007	31.664	145.081	--	--	--	--	--	--	--	--	--	--	--	--	--	--	--	--
neg_6343	L-Oleandrosyl-oleandolide	140.494	392.808	137.413	370.127	138.48	288.978	23.0186	108.169	27.9698	34.3226	25.7362	25.197	C11992	Biosynthesis of secondary metabolites(ko01110);;Metabolic pathways(ko01100)	LMPK04000033	L-Oleandrosyl-oleandolide	-	-	Polyketides [PK]	Macrolides and lactone polyketides [PK04]	-	--	--	--	--	--	--	--
neg_6344	Baccatin III	2.67079	43.7821	23.6432	72.3536	36.1476	78.9743	75.1928	1.16908e-09	1.16908e-09	1.16908e-09	1.16908e-09	1.16908e-09	C11900	Biosynthesis of secondary metabolites(ko01110);;Metabolic pathways(ko01100);;Diterpenoid biosynthesis(ko00904)	--	--	--	--	--	--	--	--	--	--	--	--	--	--
neg_6388	Dioscin	321.842	1018.98	481.807	1021.25	429.985	909.334	7.37033	1.16908e-09	16.5707	4.33826	8.19609	5.94947	--	--	LMST01080053	Dioscin	3-O-(Rhaa1-4(Rhaa1-2)Glcb)-(25R)-spirost-5-en-3beta-ol	-	Sterol Lipids [ST]	Sterols [ST01]	Spirostanols and derivatives [ST0108]	--	--	--	--	--	--	--
neg_6389	Crocin	29.5755	215.857	36.311	166.402	15.6644	116.025	1.16908e-09	8.48596	5.72239	1.16908e-09	1.16908e-09	1.16908e-09	C08589	Biosynthesis of secondary metabolites(ko01110);;Metabolic pathways(ko01100)	--	--	--	--	--	--	--	HMDB0002398	Organic compounds	Lipids and lipid-like molecules	Prenol lipids	Diterpenoids	5281233	42553-65-1
neg_6392	yibeissine	86.0883	69.3351	49.2243	118.875	60.6226	21.8001	124.219	200.318	362.865	249.956	107.085	262.597	--	--	--	--	--	--	--	--	--	--	--	--	--	--	--	--
neg_6394	(2'S)-Deoxymyxol 2'-alpha-L-fucoside	121.526	12.8595	1.16908e-09	22.7259	13.0763	30.7395	456.304	376.447	563.901	397.7	360.259	78.5438	C15940	Carotenoid biosynthesis(ko00906)	--	--	--	--	--	--	--	--	--	--	--	--	--	--
neg_6397	Glycocholate	75.524	85.5068	77.3623	66.1361	25.4524	18.4024	110.521	68.6048	73.9413	140.729	114.505	75.2892	C00025	Carbon metabolism(ko01200);;Porphyrin and chlorophyll metabolism(ko00860);;Alanine, aspartate and glutamate metabolism(ko00250);;Butanoate metabolism(ko00650);;Aminoacyl-tRNA biosynthesis(ko00970);;Metabolic pathways(ko01100);;2-Oxocarboxylic acid metabolism(ko01210);;Arginine biosynthesis(ko00220);;Histidine metabolism(ko00340);;ABC transporters(ko02010);;Taurine and hypotaurine metabolism(ko004…	--	--	--	--	--	--	--	HMDB0000148	Organic compounds	Organic acids and derivatives	Carboxylic acids and derivatives	Amino acids, peptides, and analogues	33032	56-86-0
neg_6404	3-O-alpha-Mycarosylerythronolide B	124.893	142.264	140.74	98.7445	157.46	75.433	1.16908e-09	1.16908e-09	1.16908e-09	1.16908e-09	1.16908e-09	1.16908e-09	C06630	Metabolic pathways(ko01100);;Biosynthesis of secondary metabolites(ko01110)	--	--	--	--	--	--	--	--	--	--	--	--	--	--
neg_6410	6,8-Dimethyl-6,7,8,9-tetradehydroergoline	32.5492	66.7801	63.133	150.104	177.248	37.0781	11.3214	1.16908e-09	1.16908e-09	1.16908e-09	25.9658	10.7838	C20457	Biosynthesis of secondary metabolites(ko01110);;Indole alkaloid biosynthesis(ko00901)	--	--	--	--	--	--	--	--	--	--	--	--	--	--
neg_6415	Haemanthamine	83.6833	24.7601	626.863	37.3821	9.7776	8.16693	236.943	93.4931	1256.31	48.4379	1067.89	401.116	C08527	Isoquinoline alkaloid biosynthesis(ko00950)	--	--	--	--	--	--	--	--	--	--	--	--	--	--
neg_6426	epsilon-Rhodomycin T	58.1247	175.124	76.2983	123.173	189.372	34.7756	1.16908e-09	1.16908e-09	1.16908e-09	1.16908e-09	1.16908e-09	1.16908e-09	C18640	Biosynthesis of secondary metabolites(ko01110)	--	--	--	--	--	--	--	--	--	--	--	--	--	--
neg_6427	Picfeltarraenin IB	274.289	643.331	758.589	601.138	553.166	784.81	36.778	24.713	31.2245	49.4729	41.1607	15.2851	--	--	--	--	--	--	--	--	--	--	--	--	--	--	--	--
neg_6428	16-Methoxy-2,3-dihydro-3-hydroxytabersonine	75.6245	65.5631	98.8489	67.0941	57.0236	47.9883	224.7	239.449	224.093	222.69	253.846	185.788	C04578	Biosynthesis of secondary metabolites(ko01110);;Indole alkaloid biosynthesis(ko00901)	--	--	--	--	--	--	--	--	--	--	--	--	--	--
neg_6432	Aconine	1510.13	2822.05	1365.76	2459.8	2752.52	1378.52	56.4578	17.422	7.09888	12.9434	30.5473	119.398	--	--	--	--	--	--	--	--	--	--	--	--	--	--	--	--
neg_6442	3-Hydroxy-9,10-secoandrosta-1,3,5(10)-triene-9,17-dione	1082.62	4797.86	2993.67	4647.64	2991.1	2732.06	29.915	8.35516	9.94752	10.0699	6.25959	7.13734	C19944	Metabolic pathways(ko01100)	--	--	--	--	--	--	--	--	--	--	--	--	--	--
neg_6449	Gibberellin A4	4.15363	152.861	56.5611	214.114	134.025	75.1303	13.7476	93.1897	22.6189	3.68462	12.7157	18.0231	C11864	Biosynthesis of secondary metabolites(ko01110);;Diterpenoid biosynthesis(ko00904);;Plant hormone signal transduction(ko04075)	LMPR0104170021	Gibberellin A4	-	-	Prenol Lipids [PR]	Isoprenoids [PR01]	C20 isoprenoids (diterpenes) [PR0104]	--	--	--	--	--	--	--
neg_6451	Ganoderic acid D	548.301	364.746	231.567	539.005	447.122	77.5799	1.16908e-09	11.0179	1.16908e-09	2.77914	6.7404	29.4912	--	--	--	--	--	--	--	--	--	HMDB0036306	Organic compounds	Lipids and lipid-like molecules	Prenol lipids	Triterpenoids	131751950	294674-02-5
neg_6460	Tenuifolin	2748.91	4817.19	3370.74	5209.14	2884.57	5019.1	260.954	806.925	361.066	424.329	281.919	255.503	--	--	--	--	--	--	--	--	--	--	--	--	--	--	--	--
neg_6463	Tabersonine	75.4249	124.468	70.4478	118.807	44.4209	159.77	11.6046	30.7907	10.0266	9.43485	0.761381	36.032	C09244	Indole alkaloid biosynthesis(ko00901);;Metabolic pathways(ko01100);;Biosynthesis of secondary metabolites(ko01110)	--	--	--	--	--	--	--	--	--	--	--	--	--	--
neg_6467	4'-O-Desmethylpapaveroxine	90.349	180.154	131.26	218.228	112.2	261.316	1.16908e-09	1.16908e-09	1.16908e-09	1.16908e-09	1.16908e-09	1.16908e-09	C21599	Biosynthesis of secondary metabolites(ko01110);;Isoquinoline alkaloid biosynthesis(ko00950)	--	--	--	--	--	--	--	--	--	--	--	--	--	--
neg_6468	Docosenoyl-CoA	33.4423	1298.52	171.586	165.314	9.12521	201.295	11.95	1.16908e-09	1.16908e-09	11.3937	1.16908e-09	1.16908e-09	C16531	Fatty acid metabolism(ko01212);;Biosynthesis of unsaturated fatty acids(ko01040)	--	--	--	--	--	--	--	--	--	--	--	--	--	--
neg_6478	19-Hydroxytabersonine	82.6885	168.955	91.5022	175.785	86.0712	196.927	3.65964	2.29669	0.201326	6.99249	0.0428072	7.39367	C11642	Biosynthesis of secondary metabolites(ko01110);;Indole alkaloid biosynthesis(ko00901)	--	--	--	--	--	--	--	--	--	--	--	--	--	--
neg_6485	Andrographolide	277.986	928.924	521.483	632.815	580.665	131.296	181.017	179.216	243.047	274.354	229.287	120.263	--	--	--	--	--	--	--	--	--	--	--	--	--	--	--	--
neg_6513	Syringin	89.2842	16.3762	115.015	16.4691	16.7608	0.339908	115.969	76.1232	94.967	312.288	6.59205	62.5044	C01533	Phenylpropanoid biosynthesis(ko00940)	--	--	--	--	--	--	--	--	--	--	--	--	--	--
neg_6516	Deoxyguanidinoproclavaminic acid	16.312	1.16908e-09	1.16908e-09	3.90459	17.9834	1.16908e-09	21.8183	50.3513	1.16908e-09	5.2603	1436.19	1.16908e-09	C06656	Metabolic pathways(ko01100);;Biosynthesis of secondary metabolites(ko01110)	--	--	--	--	--	--	--	--	--	--	--	--	--	--
neg_6519	Undecylprodigiosin	43.4672	26.2992	259.934	80.5594	98.1476	9.8314	156.319	77.4348	1.16908e-09	69.462	39.9581	101.766	C12023	Biosynthesis of secondary metabolites(ko01110);;Metabolic pathways(ko01100)	--	--	--	--	--	--	--	--	--	--	--	--	--	--
neg_6524	Ganoderenic acid A	206.129	230.91	294.359	593.045	620.319	1023.97	5.08448	1.16908e-09	4.83381	10.6541	5.95614	12.1411	--	--	--	--	--	--	--	--	--	HMDB0035381	Organic compounds	Lipids and lipid-like molecules	Prenol lipids	Triterpenoids	131751730	100665-40-5
neg_6525	N-Methylnuciferine	96.0046	174.899	163.179	194.596	143.708	162.84	8.71523	3.68773	2.62905	7.85938	1.16908e-09	19.2298	--	--	--	--	--	--	--	--	--	--	--	--	--	--	--	--
neg_6526	(3Z)-Phytochromobilin	65.8224	176.583	117.893	162.803	64.3816	103.755	80.0445	1.16908e-09	1.16908e-09	19.0653	1.16908e-09	24.0247	C05913	Porphyrin and chlorophyll metabolism(ko00860);;Biosynthesis of secondary metabolites(ko01110)	--	--	--	--	--	--	--	--	--	--	--	--	--	--
neg_6530	Valyl-Phenylalanine	85.7793	143.511	12.7584	91.2327	261.652	616.987	5.2772	1.16908e-09	4.73096	1.16908e-09	6.65215	7.04069	--	--	--	--	--	--	--	--	--	HMDB0029134	Organic compounds	Organic acids and derivatives	Carboxylic acids and derivatives	Amino acids, peptides, and analogues	6993119	3918-92-1
neg_6531	Mirtazapine	17.4202	44.8519	3.38486	51.0561	1.91543	1.16908e-09	1.16908e-09	1.16908e-09	1.16908e-09	6.657	1.16908e-09	7.21666	--	--	--	--	--	--	--	--	--	--	--	--	--	--	--	--
neg_6537	Darutoside	300.919	721.847	351.039	778.53	147.235	216.183	14.904	25.4135	10.3019	15.4988	7.25366	4.84603	--	--	--	--	--	--	--	--	--	--	--	--	--	--	--	--
neg_6539	Deacetylcolchicine	13.779	208.87	52.0943	200.145	113.21	97.373	6.56256	77.4739	64.903	30.5408	24.1606	10.3731	C16712	Biosynthesis of secondary metabolites(ko01110);;Isoquinoline alkaloid biosynthesis(ko00950)	--	--	--	--	--	--	--	--	--	--	--	--	--	--
neg_6549	1-Stearoyl-2-hydroxy-sn-glycero-3-phosphoethanolamine	9.42207	32.3885	88.0953	26.816	12.175	25.1673	12.7296	1.16908e-09	12.3998	8.26703	2.92471	23.6501	--	--	--	--	--	--	--	--	--	HMDB0011130	Organic compounds	Lipids and lipid-like molecules	Glycerophospholipids	Glycerophosphoethanolamines	9547068	69747-55-3
neg_6553	Berbamunine	1629.21	5353.35	2380.25	3360.58	2594.68	1356.26	24.0323	31.0315	11.7099	8.88539	11.6081	48.4885	C05177	Isoquinoline alkaloid biosynthesis(ko00950)	--	--	--	--	--	--	--	--	--	--	--	--	--	--
neg_6557	Proansamitocin	297.226	467.025	424.579	444.224	184.339	485.335	38.1154	4.29114	1.16908e-09	29.9052	20.8389	29.9712	C12177	Biosynthesis of secondary metabolites(ko01110)	--	--	--	--	--	--	--	--	--	--	--	--	--	--
neg_6559	Novapikromycin	556.683	890.949	4280.38	1095.3	986.226	356.259	439.822	648.979	280.431	411.929	122.53	307.589	C20740	Biosynthesis of secondary metabolites(ko01110)	--	--	--	--	--	--	--	--	--	--	--	--	--	--
neg_6569	Chlorobactene	6.52014	5.21677	1.16908e-09	2.83215	2.82454	6.12643	14.186	11.1955	1.16908e-09	11.7576	1.16908e-09	1.16908e-09	C15908	Carotenoid biosynthesis(ko00906)	LMPR01070163	Chlorobactene	-	-	Prenol Lipids [PR]	Isoprenoids [PR01]	C40 isoprenoids (tetraterpenes) [PR0107]	--	--	--	--	--	--	--
neg_6578	Brassinolide	420.239	1021.04	755.839	1748.26	583.961	1087.99	31.6347	11.1073	5.58383	21.2003	8.13434	3.77765	C08814	Biosynthesis of secondary metabolites(ko01110);;Metabolic pathways(ko01100);;Plant hormone signal transduction(ko04075);;Brassinosteroid biosynthesis(ko00905)	LMST01140001	Brassinolide	2alpha,3alpha,22R,23R-tetrahydroxy-6,7-seco-5-campestano-6,7-lactone	2alpha-3alpha,22R,23R-tetrahydroxy-24-methyl-6,7-s-5alpha-cholestano-6,7-lactone	Sterol Lipids [ST]	Sterols [ST01]	Brassinolides and derivatives [ST0114]	HMDB0041130	Organic compounds	Lipids and lipid-like molecules	Steroids and steroid derivatives	Steroid lactones	3239	78821-43-9
neg_6580	PGD3	1922.9	1960.33	5905.34	3183.43	1202.07	1211.57	3419.31	4305	3658.96	4328.9	3680.66	2367.93	--	--	LMFA03010142	PGD3	9S,15S-dihydroxy-11-oxo-5Z,13E,17Z-prostatrienoic acid	Prostaglandin D3	Fatty Acyls [FA]	Eicosanoids [FA03]	Prostaglandins [FA0301]	HMDB0003034	Organic compounds	Lipids and lipid-like molecules	Fatty Acyls	Eicosanoids	5282260	71902-47-1
neg_6582	Germacrene A acid	15.8677	107.691	79.3316	113.121	15.723	20.8717	1.16908e-09	1.16908e-09	1.16908e-09	1.16908e-09	1.16908e-09	1.16908e-09	C19678	Sesquiterpenoid and triterpenoid biosynthesis(ko00909);;Biosynthesis of secondary metabolites(ko01110)	--	--	--	--	--	--	--	--	--	--	--	--	--	--
neg_6583	Ilexgenin A	20.1921	54.8011	76.0491	219.673	45.2852	30.0416	1.16908e-09	1.16908e-09	1.16908e-09	3.20496	3.64564	1.16908e-09	--	--	--	--	--	--	--	--	--	--	--	--	--	--	--	--
neg_6588	3alpha,7alpha,12alpha-Trihydroxy-5beta-cholestan-26-al	1169.46	2774.76	2232.97	7040.46	1680.87	1725.09	142.515	165.7	25.9849	36.6858	19.616	57.4951	C01301	Metabolic pathways(ko01100)	LMST04030164	3alpha,7alpha,12alpha-trihydroxy-5beta-cholestan-26-al	3alpha,7alpha,12alpha-trihydroxy-5beta-cholestan-26-al	(3alpha,5beta,7alpha,12alpha)-3,7,12-trihydroxycholestan-26-al; 3,7,12-trihydroxycholestan-26-al; 3alpha,7alpha,12alpha-Trihydroxy-5beta-cholestan-26-al; 3alpha,7alpha,12alpha-trihydroxy-5beta-cholestan-26-al	Sterol Lipids [ST]	Bile acids and derivatives [ST04]	C27 bile acids, alcohols, and derivatives [ST0403]	--	--	--	--	--	--	--
neg_6597	Geranic acid	588.448	466.684	674.677	674.75	511.737	275.606	1589.95	1614.75	1619.43	1918.3	1334.46	783.796	C16461	Biosynthesis of secondary metabolites(ko01110)	LMFA01030784	Geranic acid	3,7-Dimethyl-2E,6-octadienoic acid	(2E)-3,7-di­methyl­octa-2,6-di­enoic acid	Fatty Acyls [FA]	Fatty Acids and Conjugates [FA01]	Unsaturated fatty acids [FA0103]	--	--	--	--	--	--	--
neg_6599	3-O-Mycarosylerythronolide B	28.6337	54.8732	36.6136	65.6239	32.1488	92.8992	6.86468	1.16908e-09	1.16908e-09	1.16908e-09	1.16908e-09	3.97111	--	--	--	--	--	--	--	--	--	--	--	--	--	--	--	--
neg_6625	Phosphatidylethanolamine 16_1-18_1	723.346	356.679	134.677	265.169	42.0697	56.5474	487.671	473.297	298.073	408.817	466	1269.15	--	--	--	--	--	--	--	--	--	--	--	--	--	--	--	--
neg_6635	Mogroside IIe	75.1189	129.109	97.8669	129.383	81.4597	254.066	1.16908e-09	23.2102	1.16908e-09	13.1735	1.16908e-09	1.16908e-09	--	--	--	--	--	--	--	--	--	--	--	--	--	--	--	--
neg_6636	Chikusetsusaponin Iva	1167.85	1832.1	1370.92	2053.5	1180.88	2724.65	197.147	221.68	59.1164	270.5	101.085	62.4323	--	--	--	--	--	--	--	--	--	--	--	--	--	--	--	--
neg_6637	Desacetoxyvindoline	119.059	126.535	131.912	110.718	136.167	320.453	26.8048	1.16908e-09	1.16908e-09	70.4352	52.4482	95.6643	C02673	Indole alkaloid biosynthesis(ko00901);;Biosynthesis of secondary metabolites(ko01110)	--	--	--	--	--	--	--	--	--	--	--	--	--	--
neg_6649	3'-Hydroxy-N-methyl-(S)-coclaurine	194.844	163.499	323.361	137.961	144.216	125.582	621.299	735.433	640.347	657.858	612.2	467.126	C05202	Metabolic pathways(ko01100);;Biosynthesis of secondary metabolites(ko01110);;Isoquinoline alkaloid biosynthesis(ko00950)	--	--	--	--	--	--	--	HMDB0006921	Organic compounds	Organoheterocyclic compounds	Isoquinolines and derivatives	Benzylisoquinolines	440591	_
neg_6657	Fumigaclavine B	132.826	192.039	849.167	337.051	263.025	356.601	9.51713	8.34785	1.16908e-09	8.47693	1.16908e-09	7.31121	C20437	Indole alkaloid biosynthesis(ko00901);;Biosynthesis of secondary metabolites(ko01110)	--	--	--	--	--	--	--	HMDB0030201	Organic compounds	Organic acids and derivatives	Carboxylic acids and derivatives	Amino acids, peptides, and analogues	5318090	6879-93-2
neg_6665	Feruloylputrescine	154.823	358.075	95.1141	355.948	294.54	758.551	58.5808	9.37962	1.16908e-09	8.39475	26.5172	69.5896	C10497	Metabolic pathways(ko01100);;Arginine and proline metabolism(ko00330)	--	--	--	--	--	--	--	HMDB0139553	Organic compounds	Phenylpropanoids and polyketides	Cinnamic acids and derivatives	Hydroxycinnamic acids and derivatives	5281796	_
neg_6670	Nodularin	254.83	166.75	203.951	208.946	79.3525	165.128	529.43	443.992	477.522	503.439	451.76	322.138	--	--	--	--	--	--	--	--	--	--	--	--	--	--	--	--
neg_6674	(±)9-HODE	725.257	1792.79	1917.84	2840.6	2204.12	661.277	495.312	726.464	367.591	628.784	701.101	429.623	--	--	--	--	--	--	--	--	--	--	--	--	--	--	--	--
neg_6676	Aflatrem	66.1465	86.8928	94.063	85.8154	74.6235	21.1855	1.16908e-09	1.16908e-09	1.16908e-09	1.16908e-09	1.16908e-09	1.16908e-09	C20555	Biosynthesis of secondary metabolites(ko01110)	--	--	--	--	--	--	--	--	--	--	--	--	--	--
neg_6679	all-trans-Heptaprenyl diphosphate	25.8663	35.467	8.48466	35.1293	4.21931	103.379	1.16908e-09	3.72316	1.16908e-09	1.16908e-09	1.16908e-09	1.16908e-09	C04216	Biosynthesis of secondary metabolites(ko01110);;Terpenoid backbone biosynthesis(ko00900)	LMPR03030006	all-trans-heptaprenyl diphosphate	(2E,6E,10E,14E,18E,22E)-3,7,11,15,19,23,27-heptamethyloctacosa-2,6,10,14,18,22,26-heptaen-1-yl trihydrogen diphosphate	all-trans-Heptaprenyl diphosphate; all-trans-heptaprenyl diphosphate	Prenol Lipids [PR]	Polyprenols [PR03]	Bactoprenol diphosphates [PR0303]	--	--	--	--	--	--	--
neg_6680	3,4-Dihydroxy-9,10-secoandrosta-1,3,5(10)-triene-9,17-dione	401.259	436.368	393.917	437.558	337.11	324.882	165.406	66.687	139.386	223.987	117.279	66.6721	C04793	Metabolic pathways(ko01100)	LMST02020062	-	3,4-dihydroxy-9,10-secoandrosta-1,3,5(10)-triene-9,17-dione	-	Sterol Lipids [ST]	Steroids [ST02]	C19 steroids (androgens) and derivatives [ST0202]	--	--	--	--	--	--	--
neg_6682	Cortisone	72.4354	70.7047	87.6207	52.4784	42.1061	274.528	1.16908e-09	20.0587	1.16908e-09	1.16908e-09	1.16908e-09	1.16908e-09	C00762	Metabolic pathways(ko01100)	LMST02030090	Cortisone	17alpha,21-dihydroxypregn-4-ene-3,11,20-trione	-	Sterol Lipids [ST]	Steroids [ST02]	C21 steroids (gluco/mineralocorticoids, progestogins) and derivatives [ST0203]	HMDB0015459	Organic compounds	Lipids and lipid-like molecules	Steroids and steroid derivatives	Pregnane steroids	5745	50-04-4
neg_6683	Vinblastine	1132.55	1297.27	1343.59	1406.25	973.522	2234.12	45.9272	24.5588	30.7906	51.2409	50.7679	11.5682	C07201	Biosynthesis of secondary metabolites(ko01110);;Indole alkaloid biosynthesis(ko00901)	--	--	--	--	--	--	--	--	--	--	--	--	--	--
neg_6690	Cimicifugoside H1	762.03	1591.06	1001.52	1537.98	1439.67	1367.53	32.2353	18.166	16.0071	11.3292	21.8382	15.2361	--	--	--	--	--	--	--	--	--	--	--	--	--	--	--	--
neg_6700	Forskolin	785.334	1580.14	1781.14	1944.86	1626.56	658.797	526.32	188.339	140.663	273.016	179.321	662.069	--	--	LMPR0104030004	forskolin	(3R,4aR,5S,6S,6aS,10S,10aR,10bS)-3-ethenyl-6,10,10b-trihydroxy-3,4a,7,7,10a-pentamethyl-1-oxododecahydro-1H-benzo[f]chromen-5-yl acetate	7beta-acetoxy-8,13-epoxy-1alpha,6beta,9alpha-trihydroxylabd-14-en-11-one; FORSKOLIN; colforsina; colforsine; colforsinum	Prenol Lipids [PR]	Isoprenoids [PR01]	C20 isoprenoids (diterpenes) [PR0104]	HMDB0032064	Organic compounds	Organoheterocyclic compounds	Benzofurans	Benzofuranones	61361	3413-15-8
neg_6703	Paromamine	749.542	2419.02	2625.22	2503.16	2005.84	2290.68	108.421	17.9993	1.85391	18.8702	1.16908e-09	138.374	C01743	Biosynthesis of secondary metabolites(ko01110)	--	--	--	--	--	--	--	--	--	--	--	--	--	--
neg_6708	13-Desoxypaxilline	997.853	934.674	1046.39	865.111	802.53	1358.07	294.19	159.765	188.054	385.262	275.725	278.104	C20531	Biosynthesis of secondary metabolites(ko01110)	--	--	--	--	--	--	--	--	--	--	--	--	--	--
neg_6714	Psychosine	1031.83	1285.39	1998.53	1234.85	1193.16	591.405	70.7226	94.1783	37.0988	32.1321	13.8109	48.5527	C01747	Sphingolipid metabolism(ko00600)	LMSP07000001	Psychosine	1-beta-galactosyl-sphing-4-enine	Galactosylsphingosine	Sphingolipids [SP]	Basic glycosphingolipids [SP07]	-	HMDB0000648	Organic compounds	Lipids and lipid-like molecules	Sphingolipids	Glycosphingolipids	5280458	2238-90-6
neg_6730	Deoxyloganin	173.753	327.1	377.673	484.533	222.457	607.873	51.4158	65.4684	24.2027	33.9723	80.6909	63.7286	C06071	Metabolic pathways(ko01100);;Biosynthesis of secondary metabolites(ko01110);;Monoterpenoid biosynthesis(ko00902)	LMPR0102070005	Deoxyloganin	-	-	Prenol Lipids [PR]	Isoprenoids [PR01]	C10 isoprenoids (monoterpenes) [PR0102]	--	--	--	--	--	--	--
neg_6739	Pennogenin 3-O-beta-chacotrioside	453.691	715.219	650.961	861.358	446.115	852.58	24.9855	11.9358	27.1403	10.036	6.29991	11.7023	--	--	--	--	--	--	--	--	--	--	--	--	--	--	--	--
neg_6745	2,4-DINITROPHENOL	712.689	596.818	875.642	686.403	514.865	515.252	1745.72	1616.42	1609.14	1809.97	1711.63	1382.25	--	--	--	--	--	--	--	--	--	--	--	--	--	--	--	--
neg_6746	1-Hydroxy-2-methyl-2-butenyl 4-diphosphate	2785.94	3569.19	6104.82	4415.23	4271.54	3933.35	8068.57	9087.04	8427.83	8344.67	8379.84	8375.17	C11811	Biosynthesis of secondary metabolites(ko01110);;Metabolic pathways(ko01100);;Terpenoid backbone biosynthesis(ko00900)	LMPR01010009	(2E)-4-hydroxy-3-methylbut-2-en-1-yl trihydrogen diphosphate	(2E)-4-hydroxy-3-methylbut-2-en-1-yl trihydrogen diphosphate	(2E)-4-hydroxy-3-methylbut-2-en-1-yl diphosphate;(E)-4-Hydroxy-3-methylbut-2-enyl diphosphate; 1-Hydroxy-2-methyl-2-butenyl 4-diphosphate	Prenol Lipids [PR]	Isoprenoids [PR01]	C5 isoprenoids (hemiterpenes) [PR0101]	--	--	--	--	--	--	--
neg_6748	Avermectin A1b aglycone	750.559	1595.73	604.13	1924.86	1124.46	1132.92	148.172	7.8606	1.16908e-09	43.9046	2.91259	83.0895	C11964	Biosynthesis of secondary metabolites(ko01110);;Metabolic pathways(ko01100)	--	--	--	--	--	--	--	--	--	--	--	--	--	--
neg_6754	Terpendole J	5335.57	6538.39	10587.5	6333.69	6344.62	3370.95	475.071	402.078	156.472	537.083	67.6235	452.704	C20545	Biosynthesis of secondary metabolites(ko01110)	--	--	--	--	--	--	--	--	--	--	--	--	--	--
neg_6756	Narbomycin	11.0022	5.88807	24.7011	41.0971	47.0687	1.16908e-09	132.992	90.2636	1.16908e-09	299.444	1.16908e-09	71.8586	C11998	Biosynthesis of secondary metabolites(ko01110);;Metabolic pathways(ko01100)	--	--	--	--	--	--	--	--	--	--	--	--	--	--
neg_6767	Cucurbitacin D	736.66	1083.61	495.209	844.988	425.563	345.661	5.94684	14.6462	10.0261	22.7107	12.233	31.9734	--	--	LMST01010106	Cucurbitacin D	-	-	Sterol Lipids [ST]	Sterols [ST01]	Cholesterol and derivatives [ST0101]	HMDB0034695	Organic compounds	Lipids and lipid-like molecules	Steroids and steroid derivatives	Cucurbitacins	5353546	3877-86-9
neg_6771	Traumatin	270.304	528.328	297.626	300.489	696.542	142.887	280.184	464.458	402.635	521.044	876.699	436.424	C16309	Biosynthesis of secondary metabolites(ko01110);;alpha-Linolenic acid metabolism(ko00592)	LMFA01060093	Traumatin	12-oxo-10E-dodecenoic acid	-	Fatty Acyls [FA]	Fatty Acids and Conjugates [FA01]	Oxo fatty acids [FA0106]	HMDB0037326	Organic compounds	Lipids and lipid-like molecules	Fatty Acyls	Fatty acids and conjugates	5312889	65410-38-0
neg_6772	Dihydrochanoclavine-I aldehyde	5.99061	38.6483	21.7473	17.3426	14.3914	66.136	1.16908e-09	1.16908e-09	1.16908e-09	1.16908e-09	1.16908e-09	1.16908e-09	C21897	Indole alkaloid biosynthesis(ko00901);;Biosynthesis of secondary metabolites(ko01110)	--	--	--	--	--	--	--	--	--	--	--	--	--	--
neg_6776	Myriocin	1986.73	1209.31	1431.61	1134.22	441.44	262.719	6703.37	1473.85	1334.79	6536.83	5222.7	2267.99	--	--	LMSP01080020	Myriocin	-	-	Sphingolipids [SP]	Sphingoid bases [SP01]	Sphingoid base analogs [SP0108]	--	--	--	--	--	--	--
neg_6796	5-Hydroxy-1-(4-hydroxyphenyl)-3-decanone	1272.18	1766.21	1152.96	1879.05	1158.59	1928.13	140.709	8.64351	27.885	41.1704	11.347	126.616	C17747	Biosynthesis of secondary metabolites(ko01110);;Stilbenoid, diarylheptanoid and gingerol biosynthesis(ko00945)	--	--	--	--	--	--	--	--	--	--	--	--	--	--
neg_6800	Cimiracemoside D	7196.23	7731.81	7450.05	8257.97	5693.36	6866.13	904.411	1266.6	837.195	1096.59	780.364	675.697	--	--	--	--	--	--	--	--	--	--	--	--	--	--	--	--
neg_6804	Bergamottin	86.7689	130.529	69.9527	141.54	123.99	274.713	1.16908e-09	1.16908e-09	1.16908e-09	1.16908e-09	0.0891299	3.98953	--	--	--	--	--	--	--	--	--	HMDB0039309	Organic compounds	Lipids and lipid-like molecules	Prenol lipids	Terpene lactones	5317564	7437-55-0
neg_6809	Paxilline	902.183	1115.94	843.776	1089.74	667.233	923.591	38.7559	13.5933	35.0728	22.2462	43.8893	12.905	C13782	Biosynthesis of secondary metabolites(ko01110)	--	--	--	--	--	--	--	--	--	--	--	--	--	--
neg_6822	14,15-Epoxyemindole SB	200.825	50.6887	654.603	165.313	56.8546	125.823	1193.45	1230.74	891.14	1383.51	1448.53	1211.77	C20529	Metabolic pathways(ko01100);;Biosynthesis of secondary metabolites(ko01110)	--	--	--	--	--	--	--	--	--	--	--	--	--	--
neg_6825	Alangimarckine	125.34	84.1733	254.288	88.0566	63.0755	57.7055	1.16908e-09	1.16908e-09	1.16908e-09	1.16908e-09	1.16908e-09	1.16908e-09	C09328	Isoquinoline alkaloid biosynthesis(ko00950)	--	--	--	--	--	--	--	--	--	--	--	--	--	--
neg_6833	7-Deoxyloganate	147.768	111.327	220.241	97.0491	94.9973	39.4959	1.16908e-09	1.99725	1.16908e-09	3.92839	0.706276	3.3833	C11636	Monoterpenoid biosynthesis(ko00902);;Biosynthesis of secondary metabolites(ko01110)	--	--	--	--	--	--	--	--	--	--	--	--	--	--
neg_6840	Phorbol 12,13-dibutanoate	108.128	106.464	70.3175	100.88	4.41947	44.3966	429.019	57.0655	6.06654	3.366	1.16908e-09	941.289	--	--	--	--	--	--	--	--	--	--	--	--	--	--	--	--
neg_6858	Hercynine	53.607	39.9703	34.5126	1.16908e-09	21.1085	23.8369	157.089	211.051	183.022	106.86	211.619	188.051	C05575	Metabolic pathways(ko01100);;Histidine metabolism(ko00340)	--	--	--	--	--	--	--	HMDB0029422	Organic compounds	Organic acids and derivatives	Carboxylic acids and derivatives	Amino acids, peptides, and analogues	3083620	534-30-5
neg_6859	Demethyl-desacetyl-rifamycin S	259.906	376.399	3238.69	448.047	256.229	95.547	35.1181	10.6215	9.28778	31.3645	12.4548	11.5359	C14724	Biosynthesis of secondary metabolites(ko01110)	--	--	--	--	--	--	--	--	--	--	--	--	--	--
neg_6863	9alpha-Hydroxyandrosta-1,4-diene-3,17-dione	177.129	622.33	112.666	860.652	511.271	624.345	549.926	20.535	1.16908e-09	44.2365	20.8267	427.953	C14909	Metabolic pathways(ko01100)	--	--	--	--	--	--	--	--	--	--	--	--	--	--
neg_6865	Oleandomycin triacetate	502.515	463.913	388.2	474.697	393.186	686.952	337.772	108.263	146.937	324.095	317.094	166.758	--	--	--	--	--	--	--	--	--	HMDB0015448	Organic compounds	Organic oxygen compounds	Organooxygen compounds	Carbohydrates and carbohydrate conjugates	202225	2751-09-9
neg_6866	(4R)-7-Hydroxy-4-isopropenyl-7-methyl-2-oxo-oxepanone	1123.4	28.0139	43.1961	204.974	18.3641	1.16908e-09	317.423	308.316	1591.75	90.0541	987.692	145.419	C19079	Limonene and pinene degradation(ko00903)	--	--	--	--	--	--	--	--	--	--	--	--	--	--
neg_6868	1-Oleoyl-sn-glycero-3-phosphocholine	2491.11	3781.8	20055.6	4594.71	2607.02	2276.87	973.041	584.875	313.322	993.8	1516.25	817.776	--	--	--	--	--	--	--	--	--	HMDB0002815	Organic compounds	Lipids and lipid-like molecules	Glycerophospholipids	Glycerophosphocholines	16081932	19420-56-5
neg_6875	Calcimycin	821.791	1019.77	1037.55	1740.57	697.055	539.365	115.207	32.959	21.4282	7.7573	15.7101	82.3466	--	--	--	--	--	--	--	--	--	--	--	--	--	--	--	--
neg_6886	(1S,4R)-1-Hydroxy-2-oxolimonene	356.291	357.158	532.75	674.894	526.691	264.236	779.264	756.562	732.631	793.507	715.464	487.205	C11937	Limonene and pinene degradation(ko00903)	LMPR0102090042	(1S,4R)-1-Hydroxy-2-oxolimonene	-	-	Prenol Lipids [PR]	Isoprenoids [PR01]	C10 isoprenoids (monoterpenes) [PR0102]	--	--	--	--	--	--	--
neg_6898	Pikromycin	54.7661	110.588	1.16908e-09	128.26	310.411	307.409	9.21529	10.4663	1.16908e-09	1.16908e-09	1.16908e-09	1.16908e-09	C11999	Biosynthesis of secondary metabolites(ko01110);;Metabolic pathways(ko01100)	LMPK04000038	Pikromycin	-	-	Polyketides [PK]	Macrolides and lactone polyketides [PK04]	-	--	--	--	--	--	--	--
neg_6899	5-Oxoavermectin ''1a'' aglycone	250.5	687.888	719.265	753.941	655.176	969.831	4.87871	1.16908e-09	1.16908e-09	1.16908e-09	4.84167	1.16908e-09	C11978	Metabolic pathways(ko01100);;Biosynthesis of secondary metabolites(ko01110)	--	--	--	--	--	--	--	--	--	--	--	--	--	--
neg_6905	5-N-Acetyl-7-N-(D-alanyl)-legionaminic acid	60.8927	30.6327	38.8174	8.20257	12.4032	41.1086	138.941	130.373	205.602	139.111	147.404	117.848	C22250	Metabolic pathways(ko01100)	--	--	--	--	--	--	--	--	--	--	--	--	--	--
neg_6907	Feruloylagmatine	42.3896	29.7368	12.2512	67.2499	40.1483	74.6867	8.21465	1.16908e-09	12.4226	1.16908e-09	1.16908e-09	1.16908e-09	C18325	Arginine and proline metabolism(ko00330);;Metabolic pathways(ko01100)	--	--	--	--	--	--	--	--	--	--	--	--	--	--
neg_6912	Oleandolide	209.662	302.252	366.823	396.756	355.822	172.433	387.812	156.71	123.907	261.126	120.309	280.269	C11990	Biosynthesis of secondary metabolites(ko01110);;Metabolic pathways(ko01100)	LMPK04000031	Oleandolide	-	-	Polyketides [PK]	Macrolides and lactone polyketides [PK04]	-	--	--	--	--	--	--	--
neg_6917	Bacilysin	1.16908e-09	1.16908e-09	1.16908e-09	1.16908e-09	82.8787	300.85	1.16908e-09	1.16908e-09	1.16908e-09	1.16908e-09	1.16908e-09	1.16908e-09	C20942	Metabolic pathways(ko01100);;Biosynthesis of secondary metabolites(ko01110);;Biosynthesis of various secondary metabolites - part 2(ko00998)	--	--	--	--	--	--	--	--	--	--	--	--	--	--
neg_6925	Glycyrrhetic acid 3-O-��-D-glucuronide	85.0357	1248.74	66.4873	315.192	118.561	325.132	1.16908e-09	1.16908e-09	7.49201	4.50474	1.16908e-09	10.9666	--	--	--	--	--	--	--	--	--	--	--	--	--	--	--	--
neg_6931	Slaframine	8.05002	19.8977	3.80425	16.8958	2.54078	2.30926	10.7071	27.4665	1.16908e-09	3.99873	1.16908e-09	1.16908e-09	C06185	Biosynthesis of secondary metabolites(ko01110);;Tropane, piperidine and pyridine alkaloid biosynthesis(ko00960)	--	--	--	--	--	--	--	--	--	--	--	--	--	--
neg_6933	Cannabidiol	70.085	24.5893	152.758	34.123	69.6085	36.3566	415.088	501.118	887.145	399.347	527.485	353.174	C07578	Biosynthesis of secondary metabolites(ko01110);;Metabolic pathways(ko01100)	LMPK13120001	Cannabidiol	-	-	Polyketides [PK]	Aromatic polyketides [PK13]	Other aromatic polyketides [PK1312]	--	--	--	--	--	--	--
neg_6938	19-Oxoandrost-4-ene-3,17-dione	39.1772	161.34	37.3383	75.4417	33.6123	240.407	405.084	18.398	1.16908e-09	30.066	20.9864	291.129	C05297	Metabolic pathways(ko01100)	LMST02020083	3,17-dioxoandrost-4-en-19-al	3,17-dioxoandrost-4-en-19-al	19-Aldehydo-4-androstene-3,17-dione; 19-Aldoandrostenedione; 19-Keto-delta(4) androstene-3,17-dione; 19-Oxo-delta(4) androstene-3,17-dione; 19-Oxoandrost-4-ene-3,17-dione; 19-Oxoandrostendione; 19-Oxoandrostenedione; 4-Androstene-3,17-dione-19-al	Sterol Lipids [ST]	Steroids [ST02]	C19 steroids (androgens) and derivatives [ST0202]	--	--	--	--	--	--	--
neg_6954	Cholic acid (sodium)	496.708	199.768	330.587	186.961	70.2732	74.9465	1247.25	1765.93	2791.71	1471.63	966.087	1317.78	--	--	--	--	--	--	--	--	--	--	--	--	--	--	--	--
neg_6963	Macrocin	764.845	427.128	486.266	317.946	138.272	40.401	1252.54	1428.9	1755.88	1370.9	1319.75	1332.09	C00744	Metabolic pathways(ko01100);;Biosynthesis of secondary metabolites(ko01110)	--	--	--	--	--	--	--	HMDB0039122	Organic compounds	Lipids and lipid-like molecules	Prenol lipids	Diterpenoids	131752554	55750-86-2
neg_6969	Taxa-4(20),11(12)-dien-5alpha-yl acetate	115.809	27.3235	120.258	51.9661	238.704	74.7903	3.45677	4.06046	1.16908e-09	1.16908e-09	6.00477	1.16908e-09	C11896	Diterpenoid biosynthesis(ko00904);;Biosynthesis of secondary metabolites(ko01110)	LMPR0104390004	Taxa-4(20),11(12)-dien-5alpha-yl acetate	-	-	Prenol Lipids [PR]	Isoprenoids [PR01]	C20 isoprenoids (diterpenes) [PR0104]	--	--	--	--	--	--	--
neg_6971	Urdamycin G	83.4527	37.3226	25.3354	50.0542	28.6358	12.432	0.250579	0.00105792	11.8362	0.398735	2.04357	7.90652	C12414	Biosynthesis of secondary metabolites(ko01110)	--	--	--	--	--	--	--	--	--	--	--	--	--	--
neg_6975	2,3-Dinor-8-iso prostaglandin F2alpha	14140.3	12739.2	16087.6	13995.6	10318.8	9019.06	22857.5	20735.3	21130.9	23766.8	20227	11844.3	C14794	Arachidonic acid metabolism(ko00590)	--	--	--	--	--	--	--	--	--	--	--	--	--	--
neg_6995	gamma-L-Glutamyl-butirosin B	46.8759	98.1383	74.2923	127.791	140.213	326.281	23.8173	1.86943	0.462997	25.1301	9.05838	80.3282	C18005	Biosynthesis of secondary metabolites(ko01110)	--	--	--	--	--	--	--	--	--	--	--	--	--	--
neg_6999	Taccalonolide A	40146.2	63482.3	67806.5	68806.4	50726.8	53296.9	3062.64	975.141	758.322	1492.38	837.203	2956.46	--	--	LMST01160016	Taccalonolide A	(2R,3R,5S)-2-(1-hydroxy-1-methyl-ethyl)-5-[(3R,5R,9R,10R,13S,14S,17S)-3-hydroxy-4,4,10,13,14-pentamethyl-2,3,5,6,9,11,12,15,16,17-decahydro-1H-cyclopenta[a]phenanthren-17-yl]tetrahydropyran-3-ol	AC1L9BGV; CHEMBL1821838	Sterol Lipids [ST]	Sterols [ST01]	Withanolides and derivatives [ST0116]	--	--	--	--	--	--	--
neg_7000	Asperosaponin VI	285.965	192.985	284.256	168.402	160.086	89.0811	113.736	92.6217	86.6802	113.197	120.913	51.4166	--	--	--	--	--	--	--	--	--	--	--	--	--	--	--	--
neg_7008	Maytansine	1478.4	1081.16	1790.06	1288.91	1049.29	921.112	5.60577	7.5367	27.4869	11.6201	14.4229	6.00949	--	--	LMPK04000017	Maytansine	-	-	Polyketides [PK]	Macrolides and lactone polyketides [PK04]	-	--	--	--	--	--	--	--
neg_7014	Cyanidin 3-O-rutinoside 5-O-beta-D-glucoside	1021.3	504.954	895.162	708.905	350.06	306.31	15.8041	7.37345	10.2302	5.70592	1.16908e-09	0.585018	C12646	Anthocyanin biosynthesis(ko00942)	--	--	--	--	--	--	--	--	--	--	--	--	--	--
neg_7022	Lividamine	10.428	55.1298	110.176	31.9476	98.8721	22.425	1.16908e-09	3.92996	10.5959	1.16908e-09	1.16908e-09	16.7423	C21255	Biosynthesis of secondary metabolites(ko01110)	--	--	--	--	--	--	--	--	--	--	--	--	--	--
neg_7047	Phoenicoxanthin	945.908	1915.18	1325.51	2885.27	858.064	2556.85	170.679	0.902516	9.9662	8.86028	11.7164	181.142	C15967	Carotenoid biosynthesis(ko00906);;Biosynthesis of secondary metabolites(ko01110)	--	--	--	--	--	--	--	--	--	--	--	--	--	--
neg_706	5-Dehydro-4-deoxy-D-glucarate	707.076	757.622	599.488	824.244	731.802	631.685	1.16908e-09	1.16908e-09	1.16908e-09	1.16908e-09	1.16908e-09	1.16908e-09	C00679	Ascorbate and aldarate metabolism(ko00053);;Metabolic pathways(ko01100)	--	--	--	--	--	--	--	--	--	--	--	--	--	--
neg_7062	Proansamycin X	1.16908e-09	169.548	1.16908e-09	421.35	21.9805	22.0377	0.0853779	52.5857	55.7652	0.0971547	3.76156	0.106728	C12176	Biosynthesis of secondary metabolites(ko01110)	LMPK05000006	Proansamycin X	-	-	Polyketides [PK]	Ansamycins and related polyketides [PK05]	-	--	--	--	--	--	--	--
neg_7063	Farnesylcysteine	180.073	7.40218	149.439	89.1731	53.3912	43.8269	746.08	2103.13	1421.6	929.059	1155.54	475.461	C19691	Terpenoid backbone biosynthesis(ko00900);;Biosynthesis of secondary metabolites(ko01110)	--	--	--	--	--	--	--	--	--	--	--	--	--	--
neg_7079	2,3-Dinor-TXB2	287.926	1643.73	179.206	751.748	143.051	239.348	7726.1	3221.13	2871.42	9640.93	13898.5	10261	--	--	LMFA03030003	2,3-Dinor-TXB2	9S,11,15S-trihydroxy-2,3-dinor-thromboxa-5Z,13E-dien-1-oic acid	2,3-Dinor-Thromboxane B2	Fatty Acyls [FA]	Eicosanoids [FA03]	Thromboxanes [FA0303]	--	--	--	--	--	--	--
neg_7087	Pleuromutilin	10296.4	11471.7	84507.1	14162.6	118713	58396	279258	19178.1	14091.2	20749.8	9654.34	388588	--	--	--	--	--	--	--	--	--	--	--	--	--	--	--	--
neg_7092	Kukoamine B	46.0603	133.863	125.843	48.0835	33.4328	143.462	32.734	22.2421	10.5184	1.16908e-09	40.6973	26.6684	--	--	--	--	--	--	--	--	--	--	--	--	--	--	--	--
neg_7095	Cholic acid	134.393	113.055	1.16908e-09	95.1157	6.83092	10.4255	45.9992	65.3219	11.5243	5.17394	2.04268	1.16908e-09	C00695	Metabolic pathways(ko01100)	LMST04010001	Cholic acid	3Alpha,7Alpha,12Alpha-trihydroxy-5Beta-cholan-24-oic acid	Cholic Acid	Sterol Lipids [ST]	Bile acids and derivatives [ST04]	C24 bile acids, alcohols, and derivatives [ST0401]	HMDB0000619	Organic compounds	Lipids and lipid-like molecules	Steroids and steroid derivatives	Bile acids, alcohols and derivatives	221493	81-25-4
neg_7100	Alisol C monoacetate	324.912	779.407	411.589	835.256	725.534	424.791	29.6116	35.0508	16.0782	80.7164	26.6396	45.2489	--	--	--	--	--	--	--	--	--	--	--	--	--	--	--	--
neg_7107	Formylmethanofuran	139.597	3551.73	373.952	1033.21	532.26	701.008	12.8658	98.4423	78.2659	18.4657	18.7417	22.1603	C01001	Carbon metabolism(ko01200);;Metabolic pathways(ko01100)	--	--	--	--	--	--	--	--	--	--	--	--	--	--
neg_7112	Cob(II)yrinate a,c diamide	154.789	91.6947	140.072	243.096	158.696	317.121	6.51233	85.6644	31.9528	17.7174	18.1209	6.93115	C06504	Porphyrin and chlorophyll metabolism(ko00860);;Metabolic pathways(ko01100)	--	--	--	--	--	--	--	--	--	--	--	--	--	--
neg_7116	Coproporphyrinogen III	65.1833	410.926	245.048	519.223	680.398	307.584	6.14438	55.1469	24.3862	12.6072	5.92834	29.6957	C03263	Biosynthesis of secondary metabolites(ko01110);;Metabolic pathways(ko01100);;Porphyrin and chlorophyll metabolism(ko00860)	--	--	--	--	--	--	--	--	--	--	--	--	--	--
neg_7122	2,2'-Diketospirilloxanthin	12014.1	23465.3	18251.6	31039.9	33236.2	23251	1560.08	1244.39	850.848	2129.89	603.473	2093.82	C15885	Carotenoid biosynthesis(ko00906);;Metabolic pathways(ko01100)	--	--	--	--	--	--	--	--	--	--	--	--	--	--
neg_7123	12-Ethyl-8-isobutylbacteriochlorophyllide d	158.25	1190.66	78.8551	955.507	1246.75	445.373	12.9432	22.2318	20.2338	1.16908e-09	5.10563	29.6461	C21434	Porphyrin and chlorophyll metabolism(ko00860)	--	--	--	--	--	--	--	--	--	--	--	--	--	--
neg_7124	Avermectin B1b monosaccharide	262.549	865.856	509.275	705.105	701.44	472.003	528.621	596.342	615.826	555.015	524.549	329.759	C11965	Metabolic pathways(ko01100);;Biosynthesis of secondary metabolites(ko01110)	--	--	--	--	--	--	--	--	--	--	--	--	--	--
neg_7131	L-Dihydroanticapsin	206.747	282.978	315.935	351.917	202.508	69.6677	162.347	51.1733	114.439	22.4554	11.1935	258.368	C20940	Metabolic pathways(ko01100);;Biosynthesis of secondary metabolites(ko01110);;Biosynthesis of various secondary metabolites - part 2(ko00998)	--	--	--	--	--	--	--	--	--	--	--	--	--	--
neg_7132	Oleandrin	583.586	2008.57	1140.79	1089.39	802.3	461.639	164.41	130.646	165.928	182.939	140.805	170.193	--	--	LMST01120025	Oleandrin	(3beta,5beta,16beta)-16-(acetyloxy)-3-[(2,6-dideoxy-3-O-methyl-alpha-L-arabino-hexopyranosyl)oxy]-14-hydroxy-card-20(22)-enolide	-	Sterol Lipids [ST]	Sterols [ST01]	Cardanolides and derivatives [ST0112]	--	--	--	--	--	--	--
neg_7138	12-Keto-leukotriene B4	1919.71	2250.13	3342.32	2162.75	1650.67	2123.75	7205.11	7672.71	4824.18	9361.95	4800.37	8901.34	C05949	Arachidonic acid metabolism(ko00590)	--	--	--	--	--	--	--	--	--	--	--	--	--	--
neg_7153	Hydrogenobyrinate a,c diamide	861.33	34.6279	354.048	68.0367	120.628	299.052	102.778	188.664	105.241	59.5175	91.2748	32.7246	C06503	Metabolic pathways(ko01100);;Porphyrin and chlorophyll metabolism(ko00860)	--	--	--	--	--	--	--	--	--	--	--	--	--	--
neg_7160	6'-Oxogentamicin X2	321.883	697.632	537.293	881.228	803.83	204.487	4.68899	12.7368	3.87057	26.9645	3.11642	89.2556	C21267	Biosynthesis of secondary metabolites(ko01110)	--	--	--	--	--	--	--	--	--	--	--	--	--	--
neg_7172	Streptomycin	95.6966	87.965	631.754	101.774	95.8448	50.2597	25.8334	25.548	1.16908e-09	28.6929	103.203	31.0944	C00413	Metabolic pathways(ko01100);;Biosynthesis of secondary metabolites(ko01110)	--	--	--	--	--	--	--	--	--	--	--	--	--	--
neg_7185	8,8a-Deoxyoleandolide	33.9288	74.6449	85.079	93.291	88.7425	28.6898	133.272	20.6285	35.9791	66.3023	65.8842	54.464	C11989	Biosynthesis of secondary metabolites(ko01110);;Metabolic pathways(ko01100)	LMPK04000030	8,8a-Deoxyoleandolide	-	-	Polyketides [PK]	Macrolides and lactone polyketides [PK04]	-	--	--	--	--	--	--	--
neg_7189	Hydroxychlorobactene glucoside	1658.31	1627.82	1906.57	1645.38	959.064	1184.54	9482.42	17505.9	14239.7	14020.3	8899.32	4739.81	C15914	Carotenoid biosynthesis(ko00906)	--	--	--	--	--	--	--	--	--	--	--	--	--	--
neg_7191	Veatchine	170.009	136.842	139.776	214.452	111.231	106.129	39.585	17.0156	14.1129	28.1723	23.7861	1.16908e-09	C06092	Diterpenoid biosynthesis(ko00904)	--	--	--	--	--	--	--	--	--	--	--	--	--	--
neg_7195	ROCCELLIC ACID	149.869	177.691	252.456	188.093	167.247	97.0908	596.229	588.559	675.186	766.542	434.079	433.491	--	--	--	--	--	--	--	--	--	--	--	--	--	--	--	--
neg_7201	L-Urobilinogen	211.112	347.113	379.856	704.76	108.263	600.163	136.7	40.3624	0.888379	20.3061	29.5619	117.462	C05789	Porphyrin and chlorophyll metabolism(ko00860)	--	--	--	--	--	--	--	HMDB0004157	Organic compounds	Organoheterocyclic compounds	Tetrapyrroles and derivatives	Bilirubins	9548718	17095-63-5
neg_7202	D-Arabinose 5-phosphate	16.6225	22.0934	78.9761	8.53431	19.5567	66.4335	36.5618	109.093	114.52	48.3629	39.8762	75.578	C01112	Metabolic pathways(ko01100)	--	--	--	--	--	--	--	--	--	--	--	--	--	--
neg_7210	3',4'-Anhydrovinblastine	2606.3	2849.25	5207.22	3149.18	3992.48	4643.35	1917.54	1302.75	1224.58	2451.03	1320.92	465.845	C11641	Indole alkaloid biosynthesis(ko00901);;Biosynthesis of secondary metabolites(ko01110);;Metabolic pathways(ko01100)	--	--	--	--	--	--	--	--	--	--	--	--	--	--
neg_7217	Ribulose 1,5-diphosphate	3448.14	4495.49	7107.3	5154.88	4732.67	4818.16	8865.58	10538.5	8629.86	9052.28	9244.83	7778.12	--	--	--	--	--	--	--	--	--	--	--	--	--	--	--	--
neg_722	dTDP-4-oxo-2,3,6-trideoxy-D-glucose	55.2575	74.9522	155.208	80.209	41.1106	23.2487	20.8704	1.16908e-09	2.66931	6.32016	2.26392	108.193	C18032	Biosynthesis of secondary metabolites(ko01110);;Metabolic pathways(ko01100);;Polyketide sugar unit biosynthesis(ko00523)	--	--	--	--	--	--	--	--	--	--	--	--	--	--
neg_7229	His Thr Lys Lys	3913.65	8727.17	3024.67	8841.6	16529.9	24760	1463.86	1385.5	394.702	413.079	1375.13	2830.31	--	--	--	--	--	--	--	--	--	--	--	--	--	--	--	--
neg_7231	Cucurbitacin B	151.109	316.066	67.2998	316.935	565.702	852.472	97.8	4.81679	20.3452	24.4449	116.636	228.588	--	--	LMST01010104	Cucurbitacin B	-	-	Sterol Lipids [ST]	Sterols [ST01]	Cholesterol and derivatives [ST0101]	--	--	--	--	--	--	--
neg_7235	Neomycin B	1104.22	3126.72	4705.07	7399.41	2510.21	4326.09	88.1553	14.2692	10.0576	73.2353	17.4942	122.3	C01737	Biosynthesis of secondary metabolites(ko01110)	--	--	--	--	--	--	--	HMDB0015129	Organic compounds	Organic oxygen compounds	Organooxygen compounds	Carbohydrates and carbohydrate conjugates	8378	1404-04-2
neg_7246	Calcitetrol	268.494	531.021	183.533	544.258	1094.25	1622.62	114.47	142.211	66.0815	75.5352	146.691	198.256	C18231	Steroid biosynthesis(ko00100);;Metabolic pathways(ko01100)	LMST03020686	calcitetrol	(1S,3R,5Z,7E,24R,25)-9,10-secocholesta-5,7,10(19)-triene-1,3,24,25-tetrol	1alpha,24R,25(OH)3D3; 1alpha,24R,25-trihydroxycholecalciferol; 1alpha,24R,25-trihydroxyvitamin D3	Sterol Lipids [ST]	Secosteroids [ST03]	Vitamin D3 and derivatives [ST0302]	HMDB0006228	Organic compounds	Lipids and lipid-like molecules	Steroids and steroid derivatives	Vitamin D and derivatives	6446280	56142-94-0
neg_7249	27-O-Demethyl-25-O-desacetylrifamycin SV	146.062	169.195	606.995	226.766	174.326	303.763	6.29261	14.6702	12.0535	5.54759	14.7901	1.16908e-09	C14725	Biosynthesis of secondary metabolites(ko01110)	--	--	--	--	--	--	--	--	--	--	--	--	--	--
neg_7254	1-Stearoyl-2-hydroxy-sn-glycero-3-phosphocholine	1208.64	1231.63	3664.08	1851.24	1157.84	1274.4	314.587	255.666	254.659	258.959	346.097	205.612	C04230	Glycerophospholipid metabolism(ko00564)	--	--	--	--	--	--	--	HMDB0010384	Organic compounds	Lipids and lipid-like molecules	Glycerophospholipids	Glycerophosphocholines	497299	19420-57-6
neg_7270	Picfeltarraenin IA	456.206	256.213	633.611	322.635	559.211	317.194	84.2651	85.3948	95.8367	36.7231	60.3806	56.4493	--	--	--	--	--	--	--	--	--	--	--	--	--	--	--	--
neg_7273	Nebramycin 5'	156.675	764.619	502.379	939.752	663.191	35.0501	226.46	133.75	127.061	458.287	73.2972	575.875	C18001	Biosynthesis of secondary metabolites(ko01110)	--	--	--	--	--	--	--	--	--	--	--	--	--	--
neg_7275	L-Xylulose 1-phosphate	18.3295	37.5236	197.91	74.412	147.488	137.943	228.944	336.054	196.891	250.726	40.4824	233.173	C06441	Pentose and glucuronate interconversions(ko00040);;Metabolic pathways(ko01100)	--	--	--	--	--	--	--	--	--	--	--	--	--	--
neg_7289	9(S)-HODE-d4	28.3962	9.37446	1.16908e-09	14.083	1.16908e-09	4.67037	622.133	496.12	563.386	799.879	1.16908e-09	486.83	--	--	--	--	--	--	--	--	--	--	--	--	--	--	--	--
neg_7293	Sapindoside A	18.648	16.1423	0.850063	27.9516	267.848	460.497	218.896	96.4042	42.0635	121.973	105.916	99.4924	--	--	--	--	--	--	--	--	--	--	--	--	--	--	--	--
neg_7297	Taurocholate	2.19521	0.945734	1.16908e-09	22.5738	412.838	665.577	1.16908e-09	1.16908e-09	1.16908e-09	1.78481	1.16908e-09	1.16908e-09	C05122	Taurine and hypotaurine metabolism(ko00430);;Metabolic pathways(ko01100)	--	--	--	--	--	--	--	HMDB0000036	Organic compounds	Lipids and lipid-like molecules	Steroids and steroid derivatives	Bile acids, alcohols and derivatives	6675	81-24-3
neg_7298	10-Deoxysarpagine	1.16908e-09	1.16908e-09	1.16908e-09	1.04125	79.5494	136.507	2.81832	1.16908e-09	1.16908e-09	1.16908e-09	1.16908e-09	1.16908e-09	C11635	Indole alkaloid biosynthesis(ko00901);;Biosynthesis of secondary metabolites(ko01110)	--	--	--	--	--	--	--	--	--	--	--	--	--	--
neg_7307	Lolitrem B	31.9569	46.71	53.0164	70.971	140.082	6.39769	14.362	16.6774	57.6951	26.9274	15.3758	16.4207	C20551	Biosynthesis of secondary metabolites(ko01110)	--	--	--	--	--	--	--	--	--	--	--	--	--	--
neg_7311	Diosgenin glucoside	20.5972	79.1075	10.9137	329.428	87.2892	497.928	13.9841	1.16908e-09	1.16908e-09	73.6694	13.1798	58.7182	--	--	--	--	--	--	--	--	--	HMDB0029310	Organic compounds	Lipids and lipid-like molecules	Steroids and steroid derivatives	Steroidal glycosides	12314556	14144-06-0
neg_7327	(S)-N-Methylcoclaurine	29.2737	144.059	411.57	91.6641	29.4016	38.2283	1.16908e-09	12.2697	1.16908e-09	1.16908e-09	8.63435	1.16908e-09	C05176	Metabolic pathways(ko01100);;Biosynthesis of secondary metabolites(ko01110);;Isoquinoline alkaloid biosynthesis(ko00950)	--	--	--	--	--	--	--	--	--	--	--	--	--	--
neg_7339	Ziyuglycoside I	99.2242	31.2326	11.6506	47.9458	21.7694	1.16908e-09	364.091	226.897	133.689	347.425	287.261	74.5786	--	--	--	--	--	--	--	--	--	--	--	--	--	--	--	--
neg_7347	[6]-Gingerol	1.16908e-09	1.16908e-09	1.16908e-09	1.16908e-09	50.5741	20.5126	2220.88	1.16908e-09	10575.2	29.085	35.8179	748.601	C10462	Stilbenoid, diarylheptanoid and gingerol biosynthesis(ko00945);;Biosynthesis of secondary metabolites(ko01110)	--	--	--	--	--	--	--	HMDB0005783	Organic compounds	Benzenoids	Phenols	Methoxyphenols	3473	58253-27-3
neg_7381	Avermectin A1b monosaccharide	5162.6	2208.85	7792.22	4101.45	3321.16	10792.5	64398.7	33562.7	22036.9	53790.8	20683.5	69827.8	C11966	Metabolic pathways(ko01100);;Biosynthesis of secondary metabolites(ko01110)	--	--	--	--	--	--	--	--	--	--	--	--	--	--
neg_7382	Tylactone	34883.9	19697	10752	20445.5	4441.24	3638.71	68981.9	48337.1	85687.4	71820.2	55154.3	18560.8	C12000	Biosynthesis of secondary metabolites(ko01110);;Metabolic pathways(ko01100)	--	--	--	--	--	--	--	--	--	--	--	--	--	--
neg_7386	2,3-dinor-6-keto Prostaglandin F1α-d9	4.21204	70.0457	41.9471	381.266	63.1251	53.1801	26.3849	184.623	453.817	13.903	81.8635	1.16908e-09	--	--	--	--	--	--	--	--	--	--	--	--	--	--	--	--
neg_7399	PG(16_0_18_0)	39988	22886.8	46165.4	25104.8	24843.5	21148.9	118253	152247	153670	134735	120070	98404	--	--	--	--	--	--	--	--	--	--	--	--	--	--	--	--
neg_7404	Roxithromycin	32337	17204.8	17281.8	15612.3	8242	14658.8	70800.1	127780	139910	70743.2	49340.6	82294.2	--	--	--	--	--	--	--	--	--	--	--	--	--	--	--	--
neg_7424	L-Leucine	130.061	120.197	182.26	100.813	59.0153	70.6427	351.448	319.919	297.437	363.128	327.896	266.171	C00123	Valine, leucine and isoleucine degradation(ko00280);;Valine, leucine and isoleucine biosynthesis(ko00290);;Biosynthesis of amino acids(ko01230);;Biosynthesis of secondary metabolites(ko01110);;ABC transporters(ko02010);;2-Oxocarboxylic acid metabolism(ko01210);;Metabolic pathways(ko01100);;Aminoacyl-tRNA biosynthesis(ko00970);;Glucosinolate biosynthesis(ko00966)	--	--	--	--	--	--	--	--	--	--	--	--	--	--
neg_7427	Mycobactin S	1949.1	797.341	833.501	408.459	706.607	377.982	1510.55	2189.59	2061.1	1841.33	1790.13	1431.08	C12216	Biosynthesis of secondary metabolites(ko01110)	--	--	--	--	--	--	--	--	--	--	--	--	--	--
neg_7433	16-Feruloyloxypalmitate	615.806	2069.58	1795.44	2268.5	2944.63	606.789	556.72	643.344	389.957	716.761	498.003	494.018	C18217	Cutin, suberine and wax biosynthesis(ko00073)	--	--	--	--	--	--	--	--	--	--	--	--	--	--
neg_7451	Lipid X	15.8764	123.914	533.373	346.122	171.875	31.4962	49.1421	6.31985	1.16908e-09	36.1312	14.4718	40.3328	C04824	Metabolic pathways(ko01100)	LMSL01020001	Lipid X	2,3-bis-(3R-hydroxy-tetradecanoyl)-alphaD-glucosamine-1-phosphate	-	Saccharolipids [SL]	Acylaminosugars [SL01]	Diacylaminosugars [SL0102]	--	--	--	--	--	--	--
neg_7462	3alpha-Hydroxy-3,5-dihydromonacolin L acid	238.407	62.8129	78.2344	171.561	1.16908e-09	130.458	2224.95	604.266	589.916	1220.06	2125.24	2952.26	C20852	Metabolic pathways(ko01100);;Biosynthesis of secondary metabolites(ko01110)	--	--	--	--	--	--	--	--	--	--	--	--	--	--
neg_7492	10beta,14beta-Dihydroxytaxa-4(20),11-dien-5alpha-yl acetate	23539.7	13577.8	19035.4	13255.5	8309.06	6347.38	65824.8	43068	39473.8	61937.5	45963.4	39133	C20151	Biosynthesis of secondary metabolites(ko01110);;Diterpenoid biosynthesis(ko00904)	--	--	--	--	--	--	--	--	--	--	--	--	--	--
neg_7497	4-Cholesten-7alpha,12alpha-diol-3-one	83.2508	105.151	64.4868	121.675	33.5089	88.3874	427.192	62.8166	147.032	215.002	242.883	280.158	C17339	Metabolic pathways(ko01100)	--	--	--	--	--	--	--	--	--	--	--	--	--	--
neg_7503	Solanine	16174.3	8199.43	10747.1	6320.68	6228.29	6369.05	32133.2	42316.9	35437.3	30945.3	22445.4	39781.1	--	--	--	--	--	--	--	--	--	HMDB0034202	Organic compounds	Phenylpropanoids and polyketides	Depsides and depsidones	_	50200	20562-02-1
neg_7530	Bis(1L-myo-inositol)-3,1'-phosphate 1-phosphate	21.5281	563.245	725.896	308.456	1507.77	380.453	1.16908e-09	8.92118	1.16908e-09	1.16908e-09	1.16908e-09	1.16908e-09	C19799	Inositol phosphate metabolism(ko00562)	--	--	--	--	--	--	--	--	--	--	--	--	--	--
neg_7535	D-Urobilin	529.125	489.739	670.48	302.476	799.915	238.492	1.16908e-09	7.57633	1.16908e-09	2.79229	1.16908e-09	6.1216	C05795	Metabolic pathways(ko01100);;Biosynthesis of secondary metabolites(ko01110);;Porphyrin and chlorophyll metabolism(ko00860)	--	--	--	--	--	--	--	--	--	--	--	--	--	--
neg_7536	Capsorubin	163.893	498.826	546.841	282.852	732.661	210.484	13.5074	11.3553	736.005	25.2962	6.3559	11.0615	C08585	Carotenoid biosynthesis(ko00906)	LMPR01070048	Capsorubin	-	-	Prenol Lipids [PR]	Isoprenoids [PR01]	C40 isoprenoids (tetraterpenes) [PR0107]	--	--	--	--	--	--	--
neg_7548	Dronabinol	1483.41	599.393	1617.06	585.752	660.284	616.411	3886.56	5477.56	8625.67	4185.3	4449.77	3767.08	C06972	Biosynthesis of secondary metabolites(ko01110);;Metabolic pathways(ko01100)	--	--	--	--	--	--	--	HMDB0014613	Organic compounds	Organoheterocyclic compounds	Benzopyrans	1-benzopyrans	16078	1972-08-3
neg_7575	Aurachin A	90.2201	126.546	137.954	49.5716	40.8077	62.1113	370.893	277.037	296.111	319.829	293.647	88.4051	C21875	Biosynthesis of various secondary metabolites - part 2(ko00998);;Metabolic pathways(ko01100);;Biosynthesis of secondary metabolites(ko01110)	--	--	--	--	--	--	--	--	--	--	--	--	--	--
neg_7597	Demethyllactenocin	464.213	2939.59	43.6713	2208.76	3298.41	590.617	170.005	447.328	341.715	203.084	214.02	233.321	C12003	Metabolic pathways(ko01100);;Biosynthesis of secondary metabolites(ko01110)	--	--	--	--	--	--	--	--	--	--	--	--	--	--
neg_7608	Plastoquinol-1	111.419	98.2906	9.36114	22.8497	12.7663	40.629	24.735	57.729	10.8881	34.8979	86.1981	19.7819	C02185	Metabolic pathways(ko01100);;Photosynthesis(ko00195)	LMPR02010037	Plastoquinol-1	2,3-dimethyl-5-(3-methylbut-2-enyl)-benzene-1,4-diol	PQ-1	Prenol Lipids [PR]	Quinones and hydroquinones [PR02]	Ubiquinones [PR0201]	--	--	--	--	--	--	--
neg_761	XTP	47.7502	96.0409	91.5357	149.462	83.4851	74.3861	2.48891	3.11068	1.16908e-09	1.16908e-09	1.16908e-09	1.82154	C00700	Purine metabolism(ko00230);;Metabolic pathways(ko01100)	--	--	--	--	--	--	--	HMDB0000293	Organic compounds	Nucleosides, nucleotides, and analogues	Purine nucleotides	Purine ribonucleotides	439296	6253-56-1
neg_806	P1,P4-Bis(5'-uridyl) tetraphosphate	0.518299	0.752806	1.16908e-09	10.0846	1.16908e-09	22.6948	1.16908e-09	1.16908e-09	1.16908e-09	1.16908e-09	1.16908e-09	4.47057	C06198	Metabolic pathways(ko01100);;Pyrimidine metabolism(ko00240)	--	--	--	--	--	--	--	--	--	--	--	--	--	--
neg_821	Angelicin	387.692	10793.3	3976.87	10981.4	3634.63	11061.5	714.257	614.431	628.511	896.004	476.763	398.235	C09060	Steroid biosynthesis(ko00100);;Metabolic pathways(ko01100);;Biosynthesis of secondary metabolites(ko01110)	--	--	--	--	--	--	--	HMDB0000852	Organic compounds	Lipids and lipid-like molecules	Steroids and steroid derivatives	Stigmastanes and derivatives	222284	83-46-5
neg_837	D-myo-Inositol-1,2,6-triphosphate	169.628	12.4454	1.16908e-09	28.9883	64.8375	7.77287	1.16908e-09	1.16908e-09	1.16908e-09	4.01061	1.16908e-09	1.16908e-09	--	--	--	--	--	--	--	--	--	--	--	--	--	--	--	--
neg_838	5-Carboxy-2-oxohept-3-enedioate	24.9002	388.427	554.241	342.761	81.273	90.8001	18.1739	22.2619	11.3539	12.4138	9.5556	1.16908e-09	C04052	Metabolic pathways(ko01100);;Tyrosine metabolism(ko00350)	--	--	--	--	--	--	--	--	--	--	--	--	--	--
neg_840	S-(Phenylacetothiohydroximoyl)-L-cysteine	1.20783	95.3495	184.464	19.9066	191.326	168.323	1.16908e-09	1.16908e-09	1.16908e-09	1.16908e-09	1.16908e-09	1.16908e-09	C17237	2-Oxocarboxylic acid metabolism(ko01210);;Glucosinolate biosynthesis(ko00966);;Biosynthesis of secondary metabolites(ko01110)	--	--	--	--	--	--	--	--	--	--	--	--	--	--
neg_842	UDP-4-dehydro-6-deoxy-D-glucose	77.6822	189.036	985.401	793.385	84.7545	955.526	66.9805	53.8914	55.2429	82.9728	38.9519	20.0867	C04089	Metabolic pathways(ko01100);;Amino sugar and nucleotide sugar metabolism(ko00520)	--	--	--	--	--	--	--	HMDB0012300	Organic compounds	Nucleosides, nucleotides, and analogues	Pyrimidine nucleotides	Pyrimidine nucleotide sugars	23724475	13094-28-5
neg_845	3-Dehydro-D-glucose 6-phosphate	10.4465	145.367	85.9799	163.361	24.4516	57.6314	1.16908e-09	3.75792	1.16908e-09	2.81116	1.16908e-09	2.49784	C20668	Biosynthesis of various secondary metabolites - part 2(ko00998);;Metabolic pathways(ko01100);;Biosynthesis of secondary metabolites(ko01110)	--	--	--	--	--	--	--	--	--	--	--	--	--	--
neg_864	Glucoiberverin	1.16908e-09	453.883	2544.48	909.345	136.61	1289.58	11.8422	1.16908e-09	12.1416	8.56477	2.39099	1.16908e-09	C08412	Glucosinolate biosynthesis(ko00966);;Biosynthesis of secondary metabolites(ko01110);;2-Oxocarboxylic acid metabolism(ko01210)	--	--	--	--	--	--	--	--	--	--	--	--	--	--
neg_866	Gluconasturtiin	0.800352	171.637	1053.87	454.674	57.2415	418.493	4.55304	1.16908e-09	1.16908e-09	10.253	1.16908e-09	1.16908e-09	C08417	Glucosinolate biosynthesis(ko00966);;Biosynthesis of secondary metabolites(ko01110);;2-Oxocarboxylic acid metabolism(ko01210)	--	--	--	--	--	--	--	HMDB0038423	Organic compounds	Organic oxygen compounds	Organooxygen compounds	Carbohydrates and carbohydrate conjugates	15560248	499-30-9
neg_875	Imidazolone	23.8282	284.272	251.23	267.116	147.556	122.888	1.16908e-09	1.16908e-09	1.12213	1.16908e-09	1.16908e-09	1.16908e-09	C06195	Purine metabolism(ko00230);;Metabolic pathways(ko01100)	--	--	--	--	--	--	--	HMDB0004363	Organic compounds	Organic acids and derivatives	Carboxylic acids and derivatives	Amino acids, peptides, and analogues	504	1968-28-1
neg_877	(6Z,9Z,12Z,15Z)-Octadecatetraenoyl-CoA	8.53727	721.181	63.4082	89.9409	131.638	275.284	7.65352	1.16908e-09	1.16908e-09	6.36258	1.16908e-09	1.16908e-09	C16163	Metabolic pathways(ko01100);;Biosynthesis of unsaturated fatty acids(ko01040);;Fatty acid metabolism(ko01212)	--	--	--	--	--	--	--	HMDB0006519	Organic compounds	Lipids and lipid-like molecules	Fatty Acyls	Fatty acyl thioesters	52922033	_
neg_887	4-Methyl-5-(2-phosphooxyethyl)thiazole	5.2507	1.51488	0.00380504	58.6037	2.92938	0.450831	1.16908e-09	1.16908e-09	1.16908e-09	1.16908e-09	1.16908e-09	1.16908e-09	C04327	Thiamine metabolism(ko00730);;Metabolic pathways(ko01100)	--	--	--	--	--	--	--	--	--	--	--	--	--	--
neg_910	PtdIns-(3,4)-P2 (1,2-dihexanoyl)	2018.34	124.224	1976.48	194.933	4812.99	1487.25	1.16908e-09	1.16908e-09	1.16908e-09	1.16908e-09	1.16908e-09	1.16908e-09	--	--	--	--	--	--	--	--	--	--	--	--	--	--	--	--
neg_926	Cyclohexane-1-carboxyl-CoA	2.82595	112.06	1382.83	8.37312	92.4786	663.145	1.16908e-09	1.16908e-09	1.16908e-09	1.16908e-09	1.16908e-09	1.16908e-09	C09823	Metabolic pathways(ko01100)	--	--	--	--	--	--	--	--	--	--	--	--	--	--
neg_933	Chrysanthemin	1.16908e-09	718.992	2244.63	191.048	1393.32	1355.96	1.16908e-09	1.16908e-09	1.16908e-09	1.16908e-09	1.16908e-09	1.16908e-09	C08604	Anthocyanin biosynthesis(ko00942)	LMPK12010110	Chrysanthemin	Cyanidin 3-O-glucoside	-	Polyketides [PK]	Flavonoids [PK12]	Anthocyanidins [PK1201]	HMDB0030684	Organic compounds	Organoheterocyclic compounds	Pyrans	Pyranones and derivatives	4481259	47705-70-4
neg_962	dTDP-4-dehydro-beta-L-rhamnose	1.48898	25.9733	42.1089	12.4516	17.6886	2.16912	1.76695	3.42359	1.16908e-09	2.02699	4.5987	1.16908e-09	C00688	Polyketide sugar unit biosynthesis(ko00523);;Metabolic pathways(ko01100);;Biosynthesis of secondary metabolites(ko01110)	--	--	--	--	--	--	--	--	--	--	--	--	--	--
neg_973	dTDP-4-oxo-2-deoxy-alpha-D-pentos-2-ene	3.22995	51.6843	1.16908e-09	436.176	1.82321	5.64535	1.16908e-09	1.16908e-09	1.16908e-09	1.16908e-09	1.16908e-09	1.16908e-09	C21352	Polyketide sugar unit biosynthesis(ko00523);;Biosynthesis of secondary metabolites(ko01110)	--	--	--	--	--	--	--	--	--	--	--	--	--	--
neg_981	1,2-Dihydroxy-5-(methylthio)pent-1-en-3-one	103.383	186.511	145.985	204.907	196.803	153.342	34.7594	52.367	33.9006	49.1583	48.3548	25.458	C15606	Metabolic pathways(ko01100);;Cysteine and methionine metabolism(ko00270)	--	--	--	--	--	--	--	HMDB0012134	Organic compounds	Organic oxygen compounds	Organooxygen compounds	Carbonyl compounds	5462190	746507-19-7
pos_1009	dTDP-4-deoxy-4-thio-alpha-D-digitoxose	103.863	1426.96	924.318	945.737	420.713	955.324	1.16908e-09	1.16908e-09	1.16908e-09	1.16908e-09	1.16908e-09	1.16908e-09	C21349	Biosynthesis of secondary metabolites(ko01110);;Polyketide sugar unit biosynthesis(ko00523)	--	--	--	--	--	--	--	--	--	--	--	--	--	--
pos_1014	2-Methylpyrrole	36.4362	77.8298	41.8203	84.4506	80.452	46.6681	1.16908e-09	1.16908e-09	1.16908e-09	1.16908e-09	1.16908e-09	1.16908e-09	--	--	--	--	--	--	--	--	--	--	--	--	--	--	--	--
pos_1042	beta-D-Fructose 2,6-bisphosphate	359.787	490.297	579.942	737.136	798.175	561.313	1.16908e-09	1.16908e-09	1.16908e-09	1.16908e-09	1.16908e-09	1.16908e-09	C00665	Fructose and mannose metabolism(ko00051);;Metabolic pathways(ko01100)	--	--	--	--	--	--	--	HMDB0001047	Organic compounds	Organic oxygen compounds	Organooxygen compounds	Carbohydrates and carbohydrate conjugates	105021	79082-92-1
pos_1047	Glucobrassicin	55.0845	139.326	96.1463	178.176	243.935	229.611	1.16908e-09	1.16908e-09	1.16908e-09	1.16908e-09	1.16908e-09	1.16908e-09	C05837	Glucosinolate biosynthesis(ko00966);;Biosynthesis of secondary metabolites(ko01110);;Metabolic pathways(ko01100);;Tryptophan metabolism(ko00380);;2-Oxocarboxylic acid metabolism(ko01210)	--	--	--	--	--	--	--	--	--	--	--	--	--	--
pos_1065	γ-Aminobutryic acid	82.1318	142.563	161.828	116.106	143.833	151.364	0.918261	1.16908e-09	3.19391	1.16908e-09	0.838582	2.83006	--	--	--	--	--	--	--	--	--	--	--	--	--	--	--	--
pos_1066	4-Guanidinobutyric acid	2055.95	3224.63	2897.18	2434.87	3050.99	3141.87	7.78211	3.29017	646.777	4.51835	14.0191	1.47417	C01035	Arginine and proline metabolism(ko00330);;Metabolic pathways(ko01100)	--	--	--	--	--	--	--	HMDB0003464	Organic compounds	Organic acids and derivatives	Carboxylic acids and derivatives	Amino acids, peptides, and analogues	500	463-00-3
pos_1073	2-amino-8-oxo-9,10-epoxy-decanoic acid	1080.07	1234.98	580.031	1873.31	1949.91	877.645	0.181207	8.35998	0.285873	0.152739	1.16908e-09	0.159913	--	--	LMFA01060176	2-amino-8-oxo-9,10-epoxy-decanoic acid	2-amino-8-oxo-9,10-epoxy-decanoic acid	2-Amino-9,10-epoxy-8-oxodecanoic acid	Fatty Acyls [FA]	Fatty Acids and Conjugates [FA01]	Oxo fatty acids [FA0106]	--	--	--	--	--	--	--
pos_1078	DMPP	70.0244	185.256	39.0938	125.427	107.454	194.325	1.16908e-09	1.16908e-09	1.16908e-09	1.16908e-09	1.16908e-09	1.16908e-09	C00235	Biosynthesis of secondary metabolites(ko01110);;Metabolic pathways(ko01100);;Zeatin biosynthesis(ko00908);;Terpenoid backbone biosynthesis(ko00900)	--	--	--	--	--	--	--	HMDB0001120	Organic compounds	Lipids and lipid-like molecules	Prenol lipids	Isoprenoid phosphates	647	358-72-5
pos_1083	ADP-ribose	79.5551	421.046	244.977	422.883	422.385	316.26	1.16908e-09	1.16908e-09	1.16908e-09	1.50181	1.16908e-09	1.16908e-09	C00301	Metabolic pathways(ko01100);;Purine metabolism(ko00230)	--	--	--	--	--	--	--	HMDB0001178	Organic compounds	Nucleosides, nucleotides, and analogues	Purine nucleotides	Purine nucleotide sugars	192	20762-30-5
pos_1089	Protopine	116.545	61.5121	243.835	26.0181	233.222	74.4152	1.16908e-09	1.16908e-09	1.16908e-09	1.16908e-09	1.16908e-09	1.16908e-09	C05189	Isoquinoline alkaloid biosynthesis(ko00950);;Metabolic pathways(ko01100);;Biosynthesis of secondary metabolites(ko01110)	--	--	--	--	--	--	--	--	--	--	--	--	--	--
pos_1090	4-Hydroxybutanoic acid	54.1395	91.9501	83.3569	74.6382	89.6204	92.109	1.16908e-09	1.16908e-09	1.16908e-09	1.16908e-09	1.16908e-09	1.16908e-09	C00989	Carbon metabolism(ko01200);;Metabolic pathways(ko01100);;Butanoate metabolism(ko00650)	--	--	--	--	--	--	--	HMDB0000710	Organic compounds	Lipids and lipid-like molecules	Fatty Acyls	Fatty acids and conjugates	10413	591-81-1
pos_1106	Acipimox (5-methylpyrazine-2-carboxylic acid)	608.659	550.925	1276.97	613.804	724.179	677.882	216.967	228.724	206.004	206.555	276.388	151.293	--	--	--	--	--	--	--	--	--	--	--	--	--	--	--	--
pos_1109	Heterodendrin	228.228	826.934	714.546	194.203	168.026	180.218	1.16908e-09	1.16908e-09	1.31946	1.16908e-09	1.16908e-09	1.16908e-09	--	--	--	--	--	--	--	--	--	--	--	--	--	--	--	--
pos_1118	(2R,3R)-3-Methylglutamyl-5-semialdehyde-N6-lysine	168.678	275.574	178.621	247.369	227.825	292.057	1.16908e-09	1.16908e-09	1.16908e-09	1.16908e-09	1.16908e-09	1.16908e-09	C20279	Lysine biosynthesis(ko00300);;Metabolic pathways(ko01100)	--	--	--	--	--	--	--	--	--	--	--	--	--	--
pos_1128	2'-Deamino-2'-hydroxy-6'-dehydroparomamine	5.68466	120.765	76.948	71.1002	123.003	122.34	1.16908e-09	1.16908e-09	1.16908e-09	1.16908e-09	1.16908e-09	1.16908e-09	C20351	Biosynthesis of secondary metabolites(ko01110)	--	--	--	--	--	--	--	--	--	--	--	--	--	--
pos_1135	Phenylalanyl-Arginine	257.321	399.53	144.807	396.54	312.798	423.659	1.16908e-09	1.16908e-09	1.16908e-09	1.16908e-09	1.16908e-09	1.16908e-09	--	--	--	--	--	--	--	--	--	HMDB0028989	Organic compounds	Organic acids and derivatives	Carboxylic acids and derivatives	Amino acids, peptides, and analogues	10268029	1238-09-1
pos_1139	13-Dihydrocarminomycin	103.359	230.511	56.1611	174.752	133.748	262.862	1.16908e-09	1.16908e-09	1.16908e-09	1.16908e-09	1.16908e-09	1.16908e-09	C12431	Biosynthesis of secondary metabolites(ko01110)	--	--	--	--	--	--	--	--	--	--	--	--	--	--
pos_1143	Aclacinomycin T	10.125	77.5758	18.7172	36.8929	65.8962	43.683	1.16908e-09	1.16908e-09	1.16908e-09	1.16908e-09	1.16908e-09	1.16908e-09	C18634	Biosynthesis of secondary metabolites(ko01110)	--	--	--	--	--	--	--	--	--	--	--	--	--	--
pos_1145	Premithramycin A2'	1.16908e-09	113.705	1.16908e-09	104.154	26.749	56.2053	1.16908e-09	1.16908e-09	1.16908e-09	1.16908e-09	1.16908e-09	1.16908e-09	C12385	Metabolic pathways(ko01100);;Biosynthesis of secondary metabolites(ko01110)	--	--	--	--	--	--	--	--	--	--	--	--	--	--
pos_1147	4-Imidazolone-5-propanoate	146.395	190.288	961.353	153.143	308.301	197.048	58.7241	62.905	55.0798	50.9645	72.083	38.3438	C03680	Histidine metabolism(ko00340);;Metabolic pathways(ko01100)	--	--	--	--	--	--	--	HMDB0001014	Organic compounds	Organoheterocyclic compounds	Azoles	Imidazoles	128	17340-16-8
pos_1148	Cadaverine	0.782369	7.49963	1.16908e-09	1.04447	25.7956	0.334823	1.16908e-09	1.16908e-09	1.16908e-09	1.16908e-09	0.594704	1.16908e-09	C01672	Tropane, piperidine and pyridine alkaloid biosynthesis(ko00960);;Metabolic pathways(ko01100);;Biosynthesis of secondary metabolites(ko01110);;Lysine degradation(ko00310);;Glutathione metabolism(ko00480)	--	--	--	--	--	--	--	--	--	--	--	--	--	--
pos_1155	C20914	72.8603	198.057	99.451	221.065	214.696	241.674	2.76934	2.75204	7.23081	2.07689	2.4612	1.53574	C20914	Biosynthesis of secondary metabolites(ko01110);;Monobactam biosynthesis(ko00261)	--	--	--	--	--	--	--	--	--	--	--	--	--	--
pos_1165	Metanephrine	130.666	266.404	161.289	246.998	261.556	228.186	0.821059	1.16908e-09	1.16908e-09	1.16908e-09	1.05825	1.16908e-09	--	--	--	--	--	--	--	--	--	--	--	--	--	--	--	--
pos_1169	Terbutaline	10396.3	8189.87	8823.76	6211.88	11411.9	9331.38	1.005	6.90296	0.586374	1.13027	1.98132	1.16908e-09	--	--	--	--	--	--	--	--	--	--	--	--	--	--	--	--
pos_1175	Bufexamac	1025.99	1229.77	778.61	1021.11	1262.09	921.799	0.951141	1.16908e-09	1.16908e-09	1.16908e-09	1.16908e-09	1.16908e-09	--	--	--	--	--	--	--	--	--	--	--	--	--	--	--	--
pos_1177	Histidinyl-Cysteine	275.293	670.058	466.349	582.126	537.425	539.643	78.0162	114.672	126.542	99.8474	57.5885	98.214	--	--	--	--	--	--	--	--	--	HMDB0028882	Organic compounds	Organic acids and derivatives	Carboxylic acids and derivatives	Amino acids, peptides, and analogues	15294281	116833-93-3
pos_1184	CAY10444	65.553	206.311	46.2975	274.459	174.917	91.3019	1.16908e-09	1.16908e-09	1.16908e-09	1.16908e-09	1.16908e-09	1.16908e-09	--	--	--	--	--	--	--	--	--	--	--	--	--	--	--	--
pos_1188	Terbutaline-1-sulfate	437.496	824.76	417.247	814.57	910.162	823.965	1.16908e-09	0.805203	1.16908e-09	1.46744	10.5751	1.16908e-09	--	--	--	--	--	--	--	--	--	--	--	--	--	--	--	--
pos_1191	Protoviolaceinic acid	53.9364	109.823	50.3525	86.2415	178.027	129.363	1.16908e-09	1.16908e-09	1.16908e-09	1.16908e-09	1.16908e-09	1.16908e-09	C21134	Biosynthesis of secondary metabolites(ko01110);;Metabolic pathways(ko01100)	--	--	--	--	--	--	--	--	--	--	--	--	--	--
pos_1195	Validoxylamine A	580.49	812.242	216.778	910.884	528.316	891.659	2.1123	1.52204	1.36582	1.63205	0.152707	1.16908e-09	C17700	Metabolic pathways(ko01100);;Biosynthesis of secondary metabolites(ko01110)	--	--	--	--	--	--	--	--	--	--	--	--	--	--
pos_1199	Senecionine N-oxide	266.131	445.773	136.269	376.74	413.936	335.728	26.3872	8.4022	5.61037	28.0621	26.348	9.70365	C15612	Tropane, piperidine and pyridine alkaloid biosynthesis(ko00960)	--	--	--	--	--	--	--	--	--	--	--	--	--	--
pos_1212	13-Deoxycarminomycin	229.004	962.845	160.558	576.166	435.698	1025.44	0.699626	1.16908e-09	1.16908e-09	1.16908e-09	1.16908e-09	1.16908e-09	C12428	Biosynthesis of secondary metabolites(ko01110)	--	--	--	--	--	--	--	--	--	--	--	--	--	--
pos_1220	Acarbose	12.0356	39.93	25.6518	43.8901	65.5537	51.7124	1.16908e-09	1.16908e-09	1.16908e-09	1.16908e-09	1.16908e-09	1.16908e-09	C06802	Metabolic pathways(ko01100);;Biosynthesis of secondary metabolites(ko01110)	--	--	--	--	--	--	--	HMDB0014429	Organic compounds	Organic oxygen compounds	Organooxygen compounds	Carbohydrates and carbohydrate conjugates	441184	56180-94-0
pos_1222	Isoprene	72.5861	99.3917	90.4158	126.102	160.613	93.6801	48.3788	38.3835	36.9599	35.9109	37.4255	29.8507	C16521	Biosynthesis of secondary metabolites(ko01110);;Terpenoid backbone biosynthesis(ko00900)	--	--	--	--	--	--	--	--	--	--	--	--	--	--
pos_1233	O-beta-D-Glucosylzeatin	1.16908e-09	6.8746	1.16908e-09	33.4194	23.1033	66.1307	1.16908e-09	1.16908e-09	1.16908e-09	1.16908e-09	1.16908e-09	1.16908e-09	C03423	Biosynthesis of secondary metabolites(ko01110);;Zeatin biosynthesis(ko00908)	--	--	--	--	--	--	--	--	--	--	--	--	--	--
pos_1247	Adenosine	1144.49	2110.69	2514.83	4910.76	3729.66	1634.12	9.99796	25.1186	12.1332	11.7512	3.23303	7.60969	C00212	Purine metabolism(ko00230);;ABC transporters(ko02010);;Metabolic pathways(ko01100)	--	--	--	--	--	--	--	--	--	--	--	--	--	--
pos_1258	N1-Methyl-2-pyridone-5-carboxamide	8.48629	20.9643	22.6063	34.0273	26.9714	22.9787	1.16908e-09	1.16908e-09	1.16908e-09	1.16908e-09	1.16908e-09	0.68608	C05842	Metabolic pathways(ko01100);;Nicotinate and nicotinamide metabolism(ko00760)	--	--	--	--	--	--	--	--	--	--	--	--	--	--
pos_1260	C20916	83.4814	262.48	57.2394	276.396	232.826	311.967	1.16908e-09	1.16908e-09	1.16908e-09	1.16908e-09	1.16908e-09	1.16908e-09	C20916	Monobactam biosynthesis(ko00261);;Biosynthesis of secondary metabolites(ko01110)	--	--	--	--	--	--	--	--	--	--	--	--	--	--
pos_1278	cis-2-Chloro-4-carboxymethylenebut-2-en-1,4-olide	578.287	399.854	502.223	426.936	452.75	381.179	546.788	637.109	688.742	594.933	554.249	469.679	C04706	Metabolic pathways(ko01100)	--	--	--	--	--	--	--	--	--	--	--	--	--	--
pos_1284	His Val Pro	3151.56	1471.25	2500.69	1275.47	1606.22	1249.4	2945.08	2128.03	2140.63	2868.57	2420.63	1947.02	--	--	--	--	--	--	--	--	--	--	--	--	--	--	--	--
pos_1288	Coenzyme B	41.0241	76.795	39.2596	80.0381	137.3	57.3839	1.16908e-09	1.16908e-09	1.16908e-09	1.16908e-09	1.16908e-09	1.16908e-09	C04628	Metabolic pathways(ko01100);;Carbon metabolism(ko01200)	--	--	--	--	--	--	--	--	--	--	--	--	--	--
pos_1291	3'-AMP	1.16908e-09	18.9576	9.69645	45.8933	37.8708	0.728264	1.16908e-09	1.16908e-09	1.16908e-09	1.16908e-09	1.16908e-09	1.16908e-09	C01367	Metabolic pathways(ko01100);;Purine metabolism(ko00230)	--	--	--	--	--	--	--	--	--	--	--	--	--	--
pos_1297	Guanine	130.698	305.108	259.212	387.947	473.844	290.247	1.28838	1.20664	1.35985	1.16908e-09	2.96672	1.95681	C00242	Metabolic pathways(ko01100);;Purine metabolism(ko00230)	--	--	--	--	--	--	--	--	--	--	--	--	--	--
pos_1302	flunixin	74.5213	79.6564	76.9288	72.5255	86.4839	78.1215	66.2289	72.165	90.7986	65.8103	67.2785	64.1166	--	--	--	--	--	--	--	--	--	--	--	--	--	--	--	--
pos_1311	N-(5-Methyl-3-oxohexyl)alanine	11671.3	7765.79	2941.53	9583.58	11398.1	5659.78	2.34144	5.62035	8.17384	4.99126	2.63441	2.78416	--	--	--	--	--	--	--	--	--	HMDB0041540	Organic compounds	Organic acids and derivatives	Carboxylic acids and derivatives	Amino acids, peptides, and analogues	85213140	_
pos_1319	DL-o-Tyrosine	29.7262	82.1605	34.6004	109.028	236.418	81.5546	1.16908e-09	1.16908e-09	1.16908e-09	1.16908e-09	8.87038	1.16908e-09	--	--	--	--	--	--	--	--	--	HMDB0006050	Organic compounds	Organic acids and derivatives	Carboxylic acids and derivatives	Amino acids, peptides, and analogues	91482	2370-61-8
pos_1321	2-Hydroxycinnamic acid	53.742	90.654	63.3443	125.32	245.461	97.2496	11.2913	13.253	4.65117	5.03094	20.3027	2.21686	C05838	Metabolic pathways(ko01100);;Biosynthesis of secondary metabolites(ko01110);;Phenylpropanoid biosynthesis(ko00940);;Phenylalanine metabolism(ko00360)	--	--	--	--	--	--	--	HMDB0134028	Organic compounds	Phenylpropanoids and polyketides	Cinnamic acids and derivatives	Hydroxycinnamic acids and derivatives	11968	_
pos_1329	3-Isochromanone	23.6534	52.7659	39.4541	82.482	64.1403	82.4083	21.8492	30.3047	33.7253	28.582	25.8201	19.4427	--	--	--	--	--	--	--	--	--	--	--	--	--	--	--	--
pos_1332	mono-Benzyl malonate	1.16908e-09	34.6206	12.2088	107.025	75.107	95.4696	0.0139401	1.16908e-09	1.16908e-09	1.16908e-09	1.16908e-09	1.16908e-09	--	--	--	--	--	--	--	--	--	HMDB0059721	Organic compounds	Benzenoids	Benzene and substituted derivatives	Benzyloxycarbonyls	181659	40204-26-0
pos_1336	O-beta-D-Xylosylzeatin	45.7226	139.721	28.0999	255.612	151.693	186.126	4.99887	12.9673	6.74346	5.66794	10.29	12.6743	C03300	Zeatin biosynthesis(ko00908);;Biosynthesis of secondary metabolites(ko01110)	--	--	--	--	--	--	--	--	--	--	--	--	--	--
pos_1340	Isopentenyladenine-9-N-glucoside	117.076	57.6784	42.6239	82.2681	108.783	55.2159	0.223777	1.16908e-09	1.16908e-09	1.16908e-09	1.16908e-09	1.16908e-09	--	--	--	--	--	--	--	--	--	HMDB0012240	Organic compounds	Organic oxygen compounds	Organooxygen compounds	Carbohydrates and carbohydrate conjugates	11675006	83087-94-9
pos_1351	delta-(L-2-Aminoadipyl)-L-cysteinyl-D-valine	87.266	129.7	26.7661	160.839	65.2971	156.446	1.16908e-09	1.16908e-09	1.16908e-09	3.686	1.16908e-09	1.16908e-09	C05556	Metabolic pathways(ko01100);;Biosynthesis of secondary metabolites(ko01110);;Penicillin and cephalosporin biosynthesis(ko00311)	--	--	--	--	--	--	--	--	--	--	--	--	--	--
pos_1352	Gibberellin A8-catabolite	22.6088	73.2922	79.4659	75.255	47.3883	96.2508	1.16908e-09	1.16908e-09	1.16908e-09	1.16908e-09	1.16908e-09	1.16908e-09	C11870	Diterpenoid biosynthesis(ko00904)	LMPR0104170027	Gibberellin A8-catabolite	-	-	Prenol Lipids [PR]	Isoprenoids [PR01]	C20 isoprenoids (diterpenes) [PR0104]	--	--	--	--	--	--	--
pos_1358	Homovanillin	166.972	138.815	19.1452	162.177	375.869	123.616	0.100008	1.16908e-09	0.0325387	0.00120738	0.128789	1.16908e-09	C05581	Metabolic pathways(ko01100);;Tyrosine metabolism(ko00350)	--	--	--	--	--	--	--	--	--	--	--	--	--	--
pos_1365	Vidarabine	1645.18	3099.28	3702.61	6495.34	4838.46	2883.5	60.2587	77.7781	51.2039	48.4206	44.4383	37.4548	--	--	--	--	--	--	--	--	--	HMDB0014340	Organic compounds	Nucleosides, nucleotides, and analogues	Purine nucleosides	_	21704	24356-66-9
pos_1371	L-Pipecolate	1.16908e-09	2.74575	1.16908e-09	19.8863	133.757	13.2832	1.16908e-09	1.16908e-09	1.16908e-09	0.576604	1.16908e-09	1.16908e-09	C00408	Biosynthesis of secondary metabolites(ko01110);;Metabolic pathways(ko01100);;Tropane, piperidine and pyridine alkaloid biosynthesis(ko00960);;Lysine degradation(ko00310)	--	--	--	--	--	--	--	HMDB0000716	Organic compounds	Organic acids and derivatives	Carboxylic acids and derivatives	Amino acids, peptides, and analogues	439227	3105-95-1
pos_1372	3,4-Dihydroxymandelonitrile	36.9627	57.2762	26.7526	25.9686	15.5535	37.441	1.16908e-09	1.16908e-09	1.16908e-09	1.16908e-09	1.16908e-09	1.16908e-09	--	--	--	--	--	--	--	--	--	--	--	--	--	--	--	--
pos_1376	Traumatic acid	220.175	184.839	57.4599	279.877	210.645	204.558	1.16908e-09	1.16908e-09	1.16908e-09	1.16908e-09	1.16908e-09	1.16908e-09	C16308	alpha-Linolenic acid metabolism(ko00592);;Biosynthesis of secondary metabolites(ko01110)	LMFA01170002	Traumatic acid	2E-dodecenedioic acid	trans-2-dodecenedioic acid; trans-Traumatic acid	Fatty Acyls [FA]	Fatty Acids and Conjugates [FA01]	Dicarboxylic acids [FA0117]	--	--	--	--	--	--	--
pos_1378	Gentisate aldehyde	1.16908e-09	1.16908e-09	1.16908e-09	5.13922	235.732	33.4183	1.16908e-09	1.16908e-09	1.16908e-09	1.16908e-09	1.16908e-09	1.16908e-09	C05585	Tyrosine metabolism(ko00350);;Metabolic pathways(ko01100)	--	--	--	--	--	--	--	HMDB0004062	Organic compounds	Organic oxygen compounds	Organooxygen compounds	Carbonyl compounds	70949	1194-98-5
pos_1384	5,6-Indolequinone-2-carboxylic acid	31.4809	32.9694	71.5572	45.2048	34.8449	76.3324	1.16908e-09	1.16908e-09	1.16908e-09	1.16908e-09	1.16908e-09	1.16908e-09	C17938	Metabolic pathways(ko01100);;Tyrosine metabolism(ko00350)	--	--	--	--	--	--	--	--	--	--	--	--	--	--
pos_1394	dTDP	924.332	1022.25	1623.43	1343.44	1034.72	2263.53	1.16908e-09	1.16908e-09	1.16908e-09	1.16908e-09	1.16908e-09	1.16908e-09	C00363	Pyrimidine metabolism(ko00240);;Metabolic pathways(ko01100)	--	--	--	--	--	--	--	--	--	--	--	--	--	--
pos_1402	3,4-Methylenedioxymethamphetamine (MDMA)	1574.96	1335.55	1495.16	1254.14	1303.96	1371.21	1436.71	1470.92	1589.14	1412.46	1355.81	1236.12	--	--	--	--	--	--	--	--	--	--	--	--	--	--	--	--
pos_1423	(+/-)-gamma-Lycorane	1.16908e-09	79.6663	20.1686	57.6813	51.1766	36.9691	1.16908e-09	1.16908e-09	1.16908e-09	1.16908e-09	1.16908e-09	1.16908e-09	--	--	--	--	--	--	--	--	--	--	--	--	--	--	--	--
pos_1424	C20819	345.069	920.141	621.77	308.176	265.822	377.201	163.129	189.672	201.546	173.995	158.933	155.549	C20819	Biosynthesis of secondary metabolites(ko01110);;Carbapenem biosynthesis(ko00332)	--	--	--	--	--	--	--	--	--	--	--	--	--	--
pos_1433	Shanzhiside	321.33	320.206	95.3084	496.237	251.93	716.36	1.16908e-09	1.16908e-09	1.16908e-09	1.16908e-09	1.16908e-09	1.16908e-09	--	--	--	--	--	--	--	--	--	--	--	--	--	--	--	--
pos_1434	L-Lysine	32.9345	46.0891	48.7496	66.3465	35.6338	30.174	90.9237	64.6588	92.2141	101.429	62.2601	46.7066	C00047	Lysine biosynthesis(ko00300);;Lysine degradation(ko00310);;2-Oxocarboxylic acid metabolism(ko01210);;ABC transporters(ko02010);;Metabolic pathways(ko01100);;Aminoacyl-tRNA biosynthesis(ko00970);;Biotin metabolism(ko00780);;Tropane, piperidine and pyridine alkaloid biosynthesis(ko00960);;Biosynthesis of secondary metabolites(ko01110);;Biosynthesis of amino acids(ko01230)	--	--	--	--	--	--	--	--	--	--	--	--	--	--
pos_1437	Phaseoloidin	422.483	854.811	730.293	683.844	533.221	1285.04	0.141027	1.16908e-09	1.16908e-09	0.405169	2.07617	1.16908e-09	--	--	--	--	--	--	--	--	--	--	--	--	--	--	--	--
pos_1438	N-Acetyl-alpha-D-glucosamine 1-phosphate	49.6984	74.7205	92.8291	73.9958	55.6237	125.53	1.16908e-09	1.16908e-09	1.16908e-09	1.16908e-09	1.16908e-09	1.16908e-09	C04501	Metabolic pathways(ko01100);;Amino sugar and nucleotide sugar metabolism(ko00520)	--	--	--	--	--	--	--	HMDB0001367	Organic compounds	Organic oxygen compounds	Organooxygen compounds	Carbohydrates and carbohydrate conjugates	440272	6866-69-9
pos_1447	Thymidine 5'-triphosphate	17.7011	46.7225	39.1734	44.4336	38.2994	70.3796	1.16908e-09	1.16908e-09	1.16908e-09	1.16908e-09	1.16908e-09	1.16908e-09	C00459	Pyrimidine metabolism(ko00240);;Metabolic pathways(ko01100)	--	--	--	--	--	--	--	HMDB0001342	Organic compounds	Nucleosides, nucleotides, and analogues	Pyrimidine nucleotides	Pyrimidine deoxyribonucleotides	64968	365-08-2
pos_1449	dTDP-glucose	29.1735	116.137	81.4164	108.303	100.378	199.287	1.16908e-09	1.16908e-09	1.16908e-09	1.16908e-09	1.16908e-09	1.16908e-09	C00842	Polyketide sugar unit biosynthesis(ko00523);;Metabolic pathways(ko01100);;Biosynthesis of secondary metabolites(ko01110)	--	--	--	--	--	--	--	HMDB0001328	Organic compounds	Nucleosides, nucleotides, and analogues	Pyrimidine nucleotides	Pyrimidine nucleotide sugars	439324	2196-62-5
pos_1450	dTDP-4-oxo-2,6-dideoxy-D-glucose	21.4495	143.105	112.792	175.805	43.4374	275.377	1.16908e-09	1.16908e-09	1.16908e-09	1.16908e-09	1.16908e-09	1.16908e-09	C11922	Biosynthesis of secondary metabolites(ko01110);;Metabolic pathways(ko01100);;Polyketide sugar unit biosynthesis(ko00523)	--	--	--	--	--	--	--	--	--	--	--	--	--	--
pos_1454	5-Hydroxyferulate	740.071	2190.49	461.366	1391.24	2106.21	1057.63	3.01331	2.2262	1.16908e-09	2.82569	1.93791	1.48248	C05619	Phenylpropanoid biosynthesis(ko00940);;Biosynthesis of secondary metabolites(ko01110);;Metabolic pathways(ko01100)	--	--	--	--	--	--	--	HMDB0127490	Organic compounds	Phenylpropanoids and polyketides	Cinnamic acids and derivatives	Hydroxycinnamic acids and derivatives	160594	_
pos_1464	O-Demethyl-N-demethyl-staurosporine	56.4863	471.473	662.401	767.901	492.299	605.322	1.11071	1.16908e-09	1.16908e-09	1.16908e-09	1.16908e-09	1.16908e-09	C21128	Biosynthesis of secondary metabolites(ko01110);;Metabolic pathways(ko01100)	--	--	--	--	--	--	--	--	--	--	--	--	--	--
pos_1465	6'-Oxokanamycin X	45.2872	102.923	86.9384	176.311	94.983	108.31	1.16908e-09	1.16908e-09	1.16908e-09	1.16908e-09	1.16908e-09	1.16908e-09	C21251	Biosynthesis of secondary metabolites(ko01110)	--	--	--	--	--	--	--	--	--	--	--	--	--	--
pos_1468	3-PINANONE OXIME	434.764	529.074	384.034	646.271	882.307	742.958	1.16908e-09	1.16908e-09	1.16908e-09	1.16908e-09	1.16908e-09	1.16908e-09	--	--	--	--	--	--	--	--	--	--	--	--	--	--	--	--
pos_1471	N-octanoyl-L-Homoserine lactone	11587.2	13846.6	10107.2	15686.6	20524.7	17683.8	1.16908e-09	3.62271	1.16908e-09	1.16908e-09	1.16908e-09	1.16908e-09	--	--	--	--	--	--	--	--	--	--	--	--	--	--	--	--
pos_1474	3''-Hydroxy-geranylhydroquinone	383.268	785.888	43.2165	84.5024	45.7137	42.8399	1.16908e-09	1.16908e-09	1.16908e-09	1.16908e-09	1.16908e-09	1.16908e-09	C18132	Ubiquinone and other terpenoid-quinone biosynthesis(ko00130);;Biosynthesis of secondary metabolites(ko01110)	--	--	--	--	--	--	--	--	--	--	--	--	--	--
pos_1479	Allyl methyl sulfide	90.871	174.058	318.814	296.984	315.856	172.194	4.59229	1.16908e-09	0.440229	0.687497	4.11066	1.16908e-09	--	--	--	--	--	--	--	--	--	HMDB0031653	Organic compounds	Organosulfur compounds	Allyl sulfur compounds	_	66282	10152-76-8
pos_1480	Toluene-cis-dihydrodiol	3678.36	7053.77	14826.8	13136.2	13729.4	6705.42	97.2018	71.6515	74.0753	78.9809	67.6081	67.0479	C04592	Metabolic pathways(ko01100)	--	--	--	--	--	--	--	--	--	--	--	--	--	--
pos_1487	3-Hydroxy-2-methylpyridine-5-carboxylate	99.4599	217.244	38.8788	211.37	194.687	122.127	0.0897669	1.20162	0.274839	1.16908e-09	1.16908e-09	1.16908e-09	C01270	Vitamin B6 metabolism(ko00750)	--	--	--	--	--	--	--	--	--	--	--	--	--	--
pos_1488	Sinapyl alcohol	812.311	7316.12	9098.23	4740.03	1331.27	3194.73	66.9779	81.9843	82.6185	82.5879	82.4466	58.2498	C02325	Biosynthesis of secondary metabolites(ko01110);;Metabolic pathways(ko01100);;Phenylpropanoid biosynthesis(ko00940)	--	--	--	--	--	--	--	HMDB0013070	Organic compounds	Benzenoids	Phenols	Methoxyphenols	5280507	537-33-7
pos_1490	Laudanine	113.647	92.7993	29.4782	167.344	95.2927	87.5224	1.47192	1.16908e-09	1.16908e-09	1.16908e-09	1.16908e-09	1.16908e-09	C17592	Biosynthesis of secondary metabolites(ko01110);;Isoquinoline alkaloid biosynthesis(ko00950)	--	--	--	--	--	--	--	--	--	--	--	--	--	--
pos_1495	Genistein	114.413	52.9574	0.896779	57.4728	213.786	30.2123	1.16908e-09	1.16908e-09	1.16908e-09	1.16908e-09	1.16908e-09	1.16908e-09	C06563	Isoflavonoid biosynthesis(ko00943);;Metabolic pathways(ko01100);;Biosynthesis of secondary metabolites(ko01110)	LMPK12050218	Genistein	-	Prunetol	Polyketides [PK]	Flavonoids [PK12]	Isoflavonoids [PK1205]	--	--	--	--	--	--	--
pos_1497	2'-Dehydrokanamycin A	16.747	318.282	54.3859	383.022	203.659	131	1.16908e-09	1.16908e-09	1.16908e-09	1.16908e-09	1.16908e-09	1.16908e-09	C20509	Biosynthesis of secondary metabolites(ko01110)	--	--	--	--	--	--	--	--	--	--	--	--	--	--
pos_1498	Dehydrohistidyltryptophyldiketopiperazine	244.436	135.964	192.946	159.422	100.937	64.5783	1.16908e-09	1.16908e-09	1.16908e-09	1.16908e-09	1.16908e-09	1.16908e-09	C22164	Biosynthesis of secondary metabolites(ko01110)	--	--	--	--	--	--	--	--	--	--	--	--	--	--
pos_1499	2'-Aminobiphenyl-2,3-diol	232.615	212.358	34.5487	151.216	126.07	123.669	13.2074	7.37337	7.43509	8.09376	7.48527	2.88313	C08061	Metabolic pathways(ko01100)	--	--	--	--	--	--	--	--	--	--	--	--	--	--
pos_1504	Cilazprilat	353.28	438.111	151.263	638.43	485.889	520.437	0.498545	0.0451436	1.16908e-09	0.180371	2.21069	0.0504005	--	--	--	--	--	--	--	--	--	--	--	--	--	--	--	--
pos_1510	Dexamethasone	970.107	1254.83	1023.82	3098.79	3617.16	1552	2.30975	0.616462	1.16908e-09	1.16908e-09	3.04798	1.68146	--	--	--	--	--	--	--	--	--	--	--	--	--	--	--	--
pos_1516	Plantagonine	59.5425	110.666	25.8051	130.272	63.7515	68.4081	4.38403	6.7649	5.99361	6.57913	3.42706	3.35881	--	--	--	--	--	--	--	--	--	--	--	--	--	--	--	--
pos_1518	L-Homotyrosine	282.241	367.471	134.396	520.007	291.739	255.929	1.16908e-09	1.16908e-09	1.16908e-09	1.16908e-09	1.16908e-09	1.16908e-09	--	--	--	--	--	--	--	--	--	--	--	--	--	--	--	--
pos_1520	IDP	70.4119	38.2274	27.6601	29.5487	51.3424	53.0947	1.16908e-09	1.16908e-09	1.16908e-09	1.16908e-09	1.16908e-09	1.16908e-09	C00104	Metabolic pathways(ko01100);;Purine metabolism(ko00230)	--	--	--	--	--	--	--	--	--	--	--	--	--	--
pos_1524	Linamarin	159.313	163.931	425.33	333.369	331.941	299.11	4.93496	8.88226	7.01545	5.20954	6.68793	3.48409	C01594	Cyanoamino acid metabolism(ko00460);;Metabolic pathways(ko01100);;Biosynthesis of secondary metabolites(ko01110)	--	--	--	--	--	--	--	HMDB0005008	Organic compounds	Organoheterocyclic compounds	Benzimidazoles	Sulfinylbenzimidazoles	3883	103577-45-3
pos_1525	Methyl red	286.92	3286.05	7845.98	2480.52	748.584	1860.3	0.939408	29.0591	3.23288	0.867013	19.7987	0.839684	--	--	--	--	--	--	--	--	--	--	--	--	--	--	--	--
pos_1528	2-(alpha-D-Mannosyl)-3-phosphoglycerate	58.2283	105.517	45.0228	189.938	102.912	162.241	1.16908e-09	1.16908e-09	1.16908e-09	1.16908e-09	1.16908e-09	1.16908e-09	C11516	Fructose and mannose metabolism(ko00051);;Metabolic pathways(ko01100)	--	--	--	--	--	--	--	--	--	--	--	--	--	--
pos_1539	7-Ethyl-2,3,4,5,6,7-hexahydrocyclopent[b]azepin-8(1H)-one	592.558	900.78	200.853	1256.19	850.384	619.264	0.415249	15.9091	1.18102	2.57517	2.47529	0.497794	--	--	--	--	--	--	--	--	--	--	--	--	--	--	--	--
pos_1545	(7R)-7-(5-Carboxy-5-oxopentanoyl)aminocephalosporinate	215.819	201.253	82.5617	294.953	711.181	609.793	1.16908e-09	1.16908e-09	1.16908e-09	1.16908e-09	1.16908e-09	1.16908e-09	C04712	Penicillin and cephalosporin biosynthesis(ko00311);;Biosynthesis of secondary metabolites(ko01110)	--	--	--	--	--	--	--	HMDB0060316	Organic compounds	Organoheterocyclic compounds	Lactams	Beta lactams	440452	_
pos_1552	Myrtine	123.913	193.684	119.504	363.287	283.178	291.86	1.16908e-09	1.16908e-09	1.16908e-09	1.16908e-09	1.16908e-09	1.16908e-09	--	--	--	--	--	--	--	--	--	HMDB0030371	Organic compounds	Organoheterocyclic compounds	Quinolizines	_	433955	66835-10-7
pos_1562	3-O-beta-D-Galactopyranosylproanthocyanidin A5'	1.16908e-09	1109	219.725	1198.39	359.397	510.475	1.16908e-09	1.16908e-09	1.16908e-09	1.16908e-09	1.16908e-09	1.16908e-09	--	--	--	--	--	--	--	--	--	--	--	--	--	--	--	--
pos_1564	2,7-Dihydroxy-4'-methoxyisoflavanone	346.454	712.608	360.238	655.075	530.598	496.842	171.786	202.951	204.771	172.356	182.944	145.743	C16190	Isoflavonoid biosynthesis(ko00943)	--	--	--	--	--	--	--	--	--	--	--	--	--	--
pos_1566	Calomelanol J	57.6579	18.1568	2.17758	81.412	366.856	67.6579	1.16908e-09	1.16908e-09	1.16908e-09	1.36586	1.16908e-09	1.16908e-09	--	--	LMPK12140205	Calomelanol J	3,4,7,8-Tetrahydro-5-hydroxy-4,8-diphenyl-2H,6H-benzo[1,2-b:5,4-b']dipyran-2,6-dione	-	Polyketides [PK]	Flavonoids [PK12]	Flavanones [PK1214]	--	--	--	--	--	--	--
pos_1567	trans-Dec-2-enoyl-CoA	1.16908e-09	241.995	14.0909	518.432	1381.22	783.579	1.16908e-09	1.16908e-09	1.16908e-09	1.16908e-09	1.16908e-09	1.16908e-09	C05275	Fatty acid elongation(ko00062);;Metabolic pathways(ko01100);;Fatty acid degradation(ko00071);;Fatty acid metabolism(ko01212)	LMFA07050391	trans-dec-2-enoyl-CoA	3'-phosphoadenosine 5'-[3-(4-{[3-({2-[(2E)-dec-2-noylsulfanyl]ethyl}amino)-3-oxopropyl]amino}-3-hydroxy-2,2-dimethyl-4-oxobutyl) dihydrogen diphosphate]	(2E)-2-decenoyl-coenzyme A;(2E)-Decenoyl-CoA;2-trans-decenoyl-coenzyme A;2E-decenoyl-CoA;2E-decenoyl-coenzyme A;trans-2,3-didehydroacyl-CoA (C10);trans-2-decenoyl-coenzyme A;trans-Dec-2-enoyl-CoA;trans-dec-2-enoyl-coenzyme A	Fatty Acyls [FA]	Fatty esters [FA07]	Fatty acyl CoAs [FA0705]	HMDB0003948	Organic compounds	Lipids and lipid-like molecules	Fatty Acyls	Fatty acyl thioesters	5280768	10018-95-8
pos_1575	Phe Pro Pro Asn	1897.94	4727.02	904.418	5839.04	4250.85	4771.71	1.16908e-09	1.16908e-09	1.16908e-09	1.16908e-09	1.16908e-09	1.16908e-09	--	--	--	--	--	--	--	--	--	--	--	--	--	--	--	--
pos_1579	Tropate	26.894	80.4259	29.7726	62.8422	67.2291	74.3732	1.16908e-09	1.16908e-09	1.16908e-09	1.16908e-09	1.16908e-09	1.16908e-09	C01456	Tropane, piperidine and pyridine alkaloid biosynthesis(ko00960);;Biosynthesis of secondary metabolites(ko01110)	--	--	--	--	--	--	--	HMDB0062590	Organic compounds	Organic acids and derivatives	Hydroxy acids and derivatives	Beta hydroxy acids and derivatives	10726	552-63-6
pos_1582	3-(2-Hydroxyphenyl)propanoate	940.341	1995.9	1101.37	1800.4	1870.41	1964.52	209.151	226.582	242.328	206.416	229.802	146.762	C01198	Metabolic pathways(ko01100);;Phenylalanine metabolism(ko00360)	--	--	--	--	--	--	--	HMDB0033752	Organic compounds	Phenylpropanoids and polyketides	Phenylpropanoic acids	_	873	495-78-3
pos_1584	3-Methoxy-4,5-methylenedioxycinnamaldehyde	1152.27	1409.09	967.086	1167.08	1128.82	2142.62	2.45831	14.1809	5.14157	9.29143	8.43539	5.48437	--	--	--	--	--	--	--	--	--	--	--	--	--	--	--	--
pos_1586	Visnagin	121.544	175.174	106.991	158.198	125.039	272.99	1.16908e-09	1.16908e-09	1.16908e-09	1.16908e-09	1.16908e-09	1.16908e-09	--	--	LMPK13110003	Visnagin	-	-	Polyketides [PK]	Aromatic polyketides [PK13]	Benzopyranoids [PK1311]	--	--	--	--	--	--	--
pos_1588	Methyldopate	28.7134	300.321	600.852	458.057	214.148	219.658	0.994062	0.588032	1.92808	0.955233	0.671096	2.24787	--	--	--	--	--	--	--	--	--	HMDB0011754	Organic compounds	Phenylpropanoids and polyketides	Phenylpropanoic acids	_	38853	555-30-6
pos_1593	N-Methyltyramine	108.526	140.106	39.0108	123.851	80.5759	136.428	1.16908e-09	1.16908e-09	1.16908e-09	1.16908e-09	1.16908e-09	1.16908e-09	C02442	Tyrosine metabolism(ko00350);;Metabolic pathways(ko01100)	--	--	--	--	--	--	--	--	--	--	--	--	--	--
pos_1606	2',3,4,4',6'-Peptahydroxychalcone 4'-O-glucoside	180.927	652.764	254.045	414.673	399.823	2338.81	1.16908e-09	1.16908e-09	1.16908e-09	1.16908e-09	1.16908e-09	1.16908e-09	C16408	Flavonoid biosynthesis(ko00941)	--	--	--	--	--	--	--	--	--	--	--	--	--	--
pos_1611	Dihydrozeatin-O-glucoside	60.0716	61.1799	62.1508	241.231	136.445	113.294	1.16908e-09	1.16908e-09	1.16908e-09	1.16908e-09	1.16908e-09	1.16908e-09	C16448	Zeatin biosynthesis(ko00908);;Biosynthesis of secondary metabolites(ko01110)	--	--	--	--	--	--	--	--	--	--	--	--	--	--
pos_1618	Ser Ser Thr Trp	164.115	276.353	182.758	236.409	197.25	461.069	1.16908e-09	1.16908e-09	1.16908e-09	1.16908e-09	1.16908e-09	1.16908e-09	--	--	--	--	--	--	--	--	--	--	--	--	--	--	--	--
pos_1623	Trp Thr Glu Leu	48.4183	217.866	12.5835	504.858	479.319	116.358	1.16908e-09	1.16908e-09	1.16908e-09	1.16908e-09	1.16908e-09	1.16908e-09	--	--	--	--	--	--	--	--	--	--	--	--	--	--	--	--
pos_1624	Ovalichromene	104.957	195.713	80.5496	170.157	186.043	358.069	37.1811	2.61066	5.1095	24.5758	17.7036	2.8756	--	--	LMPK12140083	Ovalichromene	-	-	Polyketides [PK]	Flavonoids [PK12]	Flavanones [PK1214]	--	--	--	--	--	--	--
pos_1628	Bispyribac	426.029	390.964	462.635	289.751	259.203	427.402	1.16908e-09	1.16908e-09	1.16908e-09	1.16908e-09	1.16908e-09	1.16908e-09	--	--	--	--	--	--	--	--	--	--	--	--	--	--	--	--
pos_1631	p-Anisaldehyde	917.665	908.328	718.428	832.945	685.371	1292.04	0.758356	1.12095	0.635692	0.0645017	1.5898	0.430094	--	--	--	--	--	--	--	--	--	HMDB0029686	Organic compounds	Benzenoids	Benzene and substituted derivatives	Benzoyl derivatives	31244	123-11-5
pos_1640	Engeletin	971.17	481.3	897.526	228.516	122.432	466.608	0.00760375	1.16908e-09	1.16908e-09	1.16908e-09	1.16908e-09	0.944259	--	--	--	--	--	--	--	--	--	--	--	--	--	--	--	--
pos_1643	Deoxycoformycin	6.30315	228.699	88.7797	236.372	159.626	268.07	1.16908e-09	1.16908e-09	1.16908e-09	1.16908e-09	1.16908e-09	1.16908e-09	--	--	--	--	--	--	--	--	--	HMDB0014692	Organic compounds	Organoheterocyclic compounds	Imidazodiazepines	_	439693	53910-25-1
pos_1652	5-Isopropylbicyclo[3.1.0]hexan-2-one	196.443	337.651	214.555	155.902	202.636	195.86	171.484	205.949	234.222	197.093	252.619	177.751	--	--	--	--	--	--	--	--	--	--	--	--	--	--	--	--
pos_1653	(1R,4R)-Dihydrocarvone	357.406	953.672	516.054	452.499	531.822	469.789	318.487	372.351	388.539	274.399	510.577	297.554	C11398	Limonene and pinene degradation(ko00903)	LMPR0102090033	(1R,4R)-Dihydrocarvone	-	-	Prenol Lipids [PR]	Isoprenoids [PR01]	C10 isoprenoids (monoterpenes) [PR0102]	--	--	--	--	--	--	--
pos_1654	3,6-Nonadienal	59.7603	167.221	87.5856	55.0589	111.592	108.005	58.3332	59.373	72.3319	39.6868	111.032	34.566	C16323	Biosynthesis of secondary metabolites(ko01110);;alpha-Linolenic acid metabolism(ko00592)	LMFA06000047	3,6-nonadienal	3,6-nonadienal	-	Fatty Acyls [FA]	Fatty aldehydes [FA06]	-	--	--	--	--	--	--	--
pos_1660	9S,10R-Epoxy-6Z-octadecene	51778.5	160595	76640.4	50116.8	93202.4	78700.9	47911.5	54539.5	60526.4	38217.8	101709	38895.7	--	--	LMFA12000284	9S,10R-Epoxy-6Z-octadecene	9S,10R-Epoxy-6Z-octadecene	-	Fatty Acyls [FA]	Oxygenated hydrocarbons [FA12]	-	--	--	--	--	--	--	--
pos_1661	DMABA-d4 NHS ester	28.5734	1.16908e-09	37.9624	28.9663	13.5339	15.4122	55.3236	62.6096	56.6486	31.7588	29.8518	55.4186	--	--	--	--	--	--	--	--	--	--	--	--	--	--	--	--
pos_1663	9,10-DiHOME	3.86073	4.90804	46.8052	18.8566	48.3842	27.0533	7.43895	27.8694	14.2168	8.87773	15.4383	29.2988	C14828	Linoleic acid metabolism(ko00591)	LMFA02000229	9,10-DiHOME	9,10-dihydroxy-12Z-octadecenoic acid	(12Z)-9,10-Dihydroxyoctadec-12-enoic acid; Leukotoxin diol	Fatty Acyls [FA]	Octadecanoids [FA02]	Other Octadecanoids [FA0200]	HMDB0004704	Organic compounds	Lipids and lipid-like molecules	Fatty Acyls	Fatty acids and conjugates	25320862	125356-86-7
pos_1669	Androsin	83.5929	35.07	55.1241	87.0305	55.892	39.1225	106.701	85.443	77.9507	113.87	79.0158	73.5209	--	--	--	--	--	--	--	--	--	--	--	--	--	--	--	--
pos_1674	all-trans-4-Hydroxyretinoic acid	3458.71	2359.48	3765.99	3163.82	3730.87	3011.03	3573.3	5352.65	4573.32	3960.48	3744.81	4155.65	C16677	Metabolic pathways(ko01100)	LMPR01090025	all-trans-4-hydroxyretinoic acid	-	-	Prenol Lipids [PR]	Isoprenoids [PR01]	Retinoids [PR0109]	HMDB0006254	Organic compounds	Lipids and lipid-like molecules	Prenol lipids	Retinoids	6438629	66592-72-1
pos_1675	Thapsigargin	2063.88	1281.78	1884.39	1560.06	1927.23	1376.82	2214	3119.39	2423.9	2422.23	2099.47	2199.46	--	--	LMPR0103410001	Thapsigargin	-	-	Prenol Lipids [PR]	Isoprenoids [PR01]	C15 isoprenoids (sesquiterpenes) [PR0103]	--	--	--	--	--	--	--
pos_1676	3-Methylbutyraldehyde oxime	315.833	213.553	261.15	228.458	228.131	204.316	290.771	303.482	279.82	275.114	259.241	251.94	C17255	2-Oxocarboxylic acid metabolism(ko01210);;Biosynthesis of secondary metabolites(ko01110);;Glucosinolate biosynthesis(ko00966)	--	--	--	--	--	--	--	--	--	--	--	--	--	--
pos_1677	2-Phenylethanol	105.915	147.46	142.356	170.518	136.287	120.85	110.311	161.104	153.856	125.713	143.102	107.253	C05853	Phenylalanine metabolism(ko00360)	--	--	--	--	--	--	--	HMDB0041615	Organic compounds	Benzenoids	Benzene and substituted derivatives	_	91978	56011-02-0
pos_1682	Prunasin	238.548	214.507	261.446	269.735	295.354	256.182	190.849	257.026	239.52	193.56	194.048	192.058	C00844	Cyanoamino acid metabolism(ko00460);;Biosynthesis of secondary metabolites(ko01110);;Metabolic pathways(ko01100)	--	--	--	--	--	--	--	HMDB0034934	Organic compounds	Organic oxygen compounds	Organooxygen compounds	Carbohydrates and carbohydrate conjugates	119033	99-18-3
pos_1684	12alpha,13alpha-Dihydroxyfumitremorgin C	2111.55	1530.04	1880.07	1899.7	2047.69	1462.84	1567.29	2390.62	1823.12	1662.35	1685.52	1620.26	C20605	Metabolic pathways(ko01100);;Biosynthesis of secondary metabolites(ko01110)	--	--	--	--	--	--	--	--	--	--	--	--	--	--
pos_1703	Leukotriene F4	203.231	87.7726	179.956	106.156	113.886	54.7111	38.4219	133.749	109.458	38.4015	60.6952	38.0229	C06462	Metabolic pathways(ko01100);;Arachidonic acid metabolism(ko00590)	LMFA03020076	leukotriene F4	L-gamma-glutamyl-S-{(1R,2E,4E,6Z,9Z)-1-[(1S)-4-carboxy-1-hydroxybutyl]pentadeca-2,4,6,9-tetraen-1-yl}-L-cysteine	5(S)-Hydroxy-6(R)-S-gamma-glutamylcysteine-7,9-trans-11,14-cis-eicosatetraenoic acid;Leukotriene F-4	Fatty Acyls [FA]	Eicosanoids [FA03]	Leukotrienes [FA0302]	--	--	--	--	--	--	--
pos_1720	(S)-Chiral alcohol	9.43953	121.109	78.6374	123.857	116.276	85.868	1.16908e-09	2.89695	3.86804	2.69032	1.06129	0.689699	C18354	Biosynthesis of secondary metabolites(ko01110);;Metabolic pathways(ko01100)	--	--	--	--	--	--	--	--	--	--	--	--	--	--
pos_1743	(3b,16a,21b,22a)-12-Oleanene-3,16,21,23,28-pentol-22-angeloyloxy-23-al	656.85	347.07	331.007	311.943	227.037	197.651	810.658	533.042	1516.41	645.146	447.601	175.926	--	--	--	--	--	--	--	--	--	--	--	--	--	--	--	--
pos_1768	Glutamyl-Glutamine	45.5395	270.575	270.524	300.504	387.071	366.721	27.3449	8.58378	10.867	40.222	33.2599	10.048	--	--	--	--	--	--	--	--	--	HMDB0028817	Organic compounds	Organic acids and derivatives	Carboxylic acids and derivatives	Amino acids, peptides, and analogues	10171586	26848-14-6
pos_1770	PA(16:0/0:0)[cyclic]	2575.65	3595.62	5069.01	5160.02	4662.68	3553.23	2436.96	1885.43	2036.49	1971.08	1905.35	2030.8	--	--	--	--	--	--	--	--	--	--	--	--	--	--	--	--
pos_1777	UDP-2,3-bis(3-hydroxytetradecanoyl)glucosamine	338.667	341.692	470.027	482.603	351.289	306.748	148.767	153.009	120.862	148.041	165.04	111.662	C04652	Metabolic pathways(ko01100)	--	--	--	--	--	--	--	--	--	--	--	--	--	--
pos_1784	4-Hydroxy-2,2'-bipyrrole-5-methanol	142.687	163.869	1109.01	152.112	172.569	156.487	155.6	156.839	179.597	152.981	512.572	156.997	C21568	Biosynthesis of secondary metabolites(ko01110);;Metabolic pathways(ko01100)	--	--	--	--	--	--	--	--	--	--	--	--	--	--
pos_1786	2'-O-methylcytidine	11.7373	58.9425	116.917	42.2538	124.055	107.132	13.5108	25.9467	21.4609	1.16908e-09	1.16908e-09	11.4335	--	--	--	--	--	--	--	--	--	--	--	--	--	--	--	--
pos_1793	Lycaconitine	207.909	97.69	178.842	141.955	132.183	132.493	518.047	574.696	634.882	458.038	551.634	533.6	--	--	--	--	--	--	--	--	--	--	--	--	--	--	--	--
pos_1797	Glycocholic acid	1.16908e-09	1.16908e-09	258.802	198.436	515.693	183.997	14.6908	19.0384	0.152779	1.16908e-09	6.30114	247.257	C01921	Metabolic pathways(ko01100)	LMST05030001	Glycocholic Acid	N-(3alpha,7alpha,12alpha-trihydroxy-5beta-cholan-24-oyl)-glycine	Cholylglycine	Sterol Lipids [ST]	Steroid conjugates [ST05]	Glycine conjugates [ST0503]	HMDB0000331	Organic compounds	Lipids and lipid-like molecules	Steroids and steroid derivatives	Bile acids, alcohols and derivatives	44263376	68753-51-5
pos_1807	Kanosamine 6-phosphate	499.414	555.961	561.73	624.497	522.334	496.259	444.446	413.614	476.018	430.322	410.439	373.716	C12213	Biosynthesis of various secondary metabolites - part 2(ko00998);;Metabolic pathways(ko01100);;Biosynthesis of secondary metabolites(ko01110)	--	--	--	--	--	--	--	--	--	--	--	--	--	--
pos_1809	Zearalenone	72763.7	40886.8	71119.5	60597.2	52110.4	37598.5	75423.5	102319	91004	88589.4	78348.4	91420	--	--	LMPK04000016	Zearalenone	-	-	Polyketides [PK]	Macrolides and lactone polyketides [PK04]	-	HMDB0031752	Organic compounds	Phenylpropanoids and polyketides	Macrolides and analogues	Zearalenones	5375083	17924-92-4
pos_1828	5-Oxo-delta-bilirubin	4211.79	2247.24	4153.94	3250.86	3035.27	2197.8	4682.7	6150.37	5404.87	5492.68	4868.54	5498.54	C20666	Porphyrin and chlorophyll metabolism(ko00860);;Biosynthesis of secondary metabolites(ko01110)	--	--	--	--	--	--	--	--	--	--	--	--	--	--
pos_1835	Periplocin	1509.59	855.271	1711.52	1160.02	1340.61	1062.42	2007.21	1957.09	1698.52	2298.08	1894.49	1977.6	--	--	--	--	--	--	--	--	--	--	--	--	--	--	--	--
pos_1837	Oleandomycin	1416.95	974.402	1554.29	1112.41	1284.91	1180.98	1639.26	1828.74	1722.22	1828.91	1701.03	1795.92	C01946	ABC transporters(ko02010);;Metabolic pathways(ko01100);;Biosynthesis of secondary metabolites(ko01110)	LMPK04000007	Oleandomycin	-	-	Polyketides [PK]	Macrolides and lactone polyketides [PK04]	-	--	--	--	--	--	--	--
pos_1844	PC(18:0/18:4(6Z,9Z,12Z,15Z))	321614	188086	321109	145751	250189	164144	230192	151388	228943	199867	193038	85247.7	--	--	LMGP01010773	PC(18:0/18:4(6Z,9Z,12Z,15Z))	1-octadecanoyl-2-(6Z,9Z,12Z,15Z-octadecatetraenoyl)-sn-glycero-3-phosphocholine	PC(18:0/18:4); PC(36:4); PC(18:0_18:4)	Glycerophospholipids [GP]	Glycerophosphocholines [GP01]	Diacylglycerophosphocholines [GP0101]	HMDB0008042	Organic compounds	Lipids and lipid-like molecules	Glycerophospholipids	Glycerophosphocholines	24778833	_
pos_1871	8-[(1R,2R)-3-Oxo-2-{(Z)-pent-2-enyl}cyclopentyl]octanoate	388.978	378.124	430.999	372.145	372.892	309.604	395.568	327.685	337.933	352.192	287.32	267.754	C04780	Biosynthesis of secondary metabolites(ko01110);;Metabolic pathways(ko01100);;alpha-Linolenic acid metabolism(ko00592)	--	--	--	--	--	--	--	--	--	--	--	--	--	--
pos_1881	Clavaminic acid	24.9383	56.1673	75.3579	56.3293	53.6182	51.0531	1.16908e-09	1.16908e-09	1.16908e-09	1.16908e-09	1.16908e-09	1.16908e-09	C06660	Metabolic pathways(ko01100);;Biosynthesis of secondary metabolites(ko01110)	--	--	--	--	--	--	--	--	--	--	--	--	--	--
pos_1888	Cortisol	493.803	508.835	586.192	471.706	472.544	465.014	529.276	537.35	651.3	489.6	533.91	526.289	C00735	Metabolic pathways(ko01100)	LMST02030001	Cortisol	11beta,17,21-trihydroxypregn-4-ene-3,20-dione	Cortisol	Sterol Lipids [ST]	Steroids [ST02]	C21 steroids (gluco/mineralocorticoids, progestogins) and derivatives [ST0203]	--	--	--	--	--	--	--
pos_1919	(5Z,8Z,11Z,14Z,17Z)-Icosapentaenoic acid	170.203	144.909	235.608	138.036	190.548	196.121	225.283	265.686	287.557	234.887	190.307	228.817	C06428	Biosynthesis of unsaturated fatty acids(ko01040)	LMFA01030759	EPA	5Z,8Z,11Z,14Z,17Z-eicosapentaenoic acid	(5Z,8Z,11Z,14Z,17Z)-Icosapentaenoic acid; Timnodonic acid; C20:5n-3,6,9,12,15	Fatty Acyls [FA]	Fatty Acids and Conjugates [FA01]	Unsaturated fatty acids [FA0103]	HMDB0001999	Organic compounds	Lipids and lipid-like molecules	Fatty Acyls	Fatty acids and conjugates	446284	10417-94-4
pos_1932	1-Eicosanol	273.576	224.18	273.232	189.955	210.961	215.252	240.116	290.695	317.43	256.797	254.758	261.034	--	--	--	--	--	--	--	--	--	HMDB0011619	Organic compounds	Lipids and lipid-like molecules	Fatty Acyls	Fatty alcohols	12404	629-96-9
pos_1959	Arachidonate	1420.94	1154.78	1587.06	1131.36	1351.07	1258.39	1317.41	1432.79	1585.1	1300.85	1257.1	1217.47	C00219	Biosynthesis of unsaturated fatty acids(ko01040);;Metabolic pathways(ko01100);;Arachidonic acid metabolism(ko00590);;Linoleic acid metabolism(ko00591)	LMFA01030001	Arachidonic acid	5Z,8Z,11Z,14Z-eicosatetraenoic acid	5Z,8Z,11Z,14Z-icosatetraenoic acid; AA; Arachidonate; cis-5,8,11,14-Eicosatetraenoic acid; (all-Z)-5,8,11,14-Eicosatetraenoic acid; all-cis-5,8,11,14-Eicosatetraenoic acid	Fatty Acyls [FA]	Fatty Acids and Conjugates [FA01]	Unsaturated fatty acids [FA0103]	HMDB0001043	Organic compounds	Lipids and lipid-like molecules	Fatty Acyls	Fatty acids and conjugates	444899	506-32-1
pos_1970	Fusidic acid	2344.84	1940.26	2641.63	1965.64	2368.39	2180.97	2939.85	3297.45	3543.28	2717.55	2625.6	2594.34	--	--	--	--	--	--	--	--	--	HMDB0015570	Organic compounds	Lipids and lipid-like molecules	Steroids and steroid derivatives	Steroid esters	3000226	6990-06-3
pos_1983	Vitamin D3 glucosiduronate	3811.07	3323.06	4157.13	3862.83	3786.99	3568.28	5222.7	5807.73	5804.78	5288.45	3819.49	4446.07	--	--	LMST03020610	Vitamin D3 glucosiduronate	(5Z,7E)-(3S)-9,10-seco-5,7,10(19)-cholestatrien-3-glucosiduronate	-	Sterol Lipids [ST]	Secosteroids [ST03]	Vitamin D3 and derivatives [ST0302]	--	--	--	--	--	--	--
pos_1986	Erythromycin C	14170.7	10941.6	17510	11481.8	15963.8	15540.8	13841.7	24201.5	24491.5	12836.4	14044.9	23328.7	C06616	Biosynthesis of secondary metabolites(ko01110);;Metabolic pathways(ko01100)	LMPK04000009	Erythromycin C	-	-	Polyketides [PK]	Macrolides and lactone polyketides [PK04]	-	HMDB0014344	Organic compounds	Organoheterocyclic compounds	Imidazopyrimidines	Purines and purine derivatives	12560	114-07-8
pos_1995	Linderene	2341.55	1903.29	2289.57	1839.1	1937.88	1977.24	2207.69	2240.45	2594.93	2204.23	2120.59	2007.78	--	--	--	--	--	--	--	--	--	--	--	--	--	--	--	--
pos_2001	3alpha,7alpha-Dihydroxy-5beta-cholestanate	23687.6	21150.9	24988.9	20292	21732.5	22468.9	23186.9	26313.2	28240	22644.6	23049.5	21952.3	C04554	Metabolic pathways(ko01100)	--	--	--	--	--	--	--	HMDB0000359	Organic compounds	Lipids and lipid-like molecules	Steroids and steroid derivatives	Bile acids, alcohols and derivatives	5284239	17974-66-2
pos_2010	Progesterone	100.443	99.5368	113.889	91.6193	102.703	102.489	109.073	137.569	132.13	111.44	114.479	112.707	C00410	Metabolic pathways(ko01100)	LMST02030159	progesterone	pregn-4-ene-3,20-dione	(S)-4-Pregnene-3,20-dione;(S)-Pregn-4-en-3,20-dione;(S)-Progesterone; 17alpha-progesterone; 4-Pregnene-3,20-dione; Agolutin; Akrolutin; Crinone; Delta(4)-pregnene-3,20-dione; Gelbkoerperhormon; PROGESTERONE; Progesteron; Progesterone; corpus luteum hormone; luteohormone; progesterone	Sterol Lipids [ST]	Steroids [ST02]	C21 steroids (gluco/mineralocorticoids, progestogins) and derivatives [ST0203]	--	--	--	--	--	--	--
pos_2031	1-Deoxypentalenate	8343.98	8732.92	8352.4	9340.2	9919.14	10175	6860.81	7847.73	7650.38	6591.72	6488.98	6068.27	C20404	Biosynthesis of secondary metabolites(ko01110);;Metabolic pathways(ko01100)	--	--	--	--	--	--	--	--	--	--	--	--	--	--
pos_2039	Erythromycin D	1035.8	1521.62	1061.4	969.922	1177.9	947.615	1023.78	1212.51	1194.72	1027.72	1052.03	1112.27	C06633	Metabolic pathways(ko01100);;Biosynthesis of secondary metabolites(ko01110)	LMPK04000010	Erythromycin D	-	-	Polyketides [PK]	Macrolides and lactone polyketides [PK04]	-	--	--	--	--	--	--	--
pos_2055	Chanoclavine-I aldehyde	78.5027	62.2777	67.3385	55.9209	50.3965	67.6603	77.1256	75.3159	81.5247	91.3121	47.0418	75.9591	C20379	Indole alkaloid biosynthesis(ko00901);;Biosynthesis of secondary metabolites(ko01110)	--	--	--	--	--	--	--	--	--	--	--	--	--	--
pos_2065	3-Hydroxyechinenone	9571.02	8067.21	10039.5	7614.88	8590.56	9282.81	11044	11482.1	11438.7	9537.43	8818.29	8636.25	C15966	Biosynthesis of secondary metabolites(ko01110);;Carotenoid biosynthesis(ko00906)	--	--	--	--	--	--	--	--	--	--	--	--	--	--
pos_2070	9,10-DHOME	17.0276	14.6892	37.9423	11.8158	16.7404	18.6141	32.0127	24.8209	39.877	17.1017	26.5944	29.2825	C14828	Linoleic acid metabolism(ko00591)	--	--	--	--	--	--	--	HMDB0004704	Organic compounds	Lipids and lipid-like molecules	Fatty Acyls	Fatty acids and conjugates	25320862	125356-86-7
pos_2073	PG(20:5(5Z,8Z,11Z,14Z,17Z)/0:0)	2977.69	2210.32	2598.23	2439.87	2317.11	2069.77	2841.43	4172.6	4081.17	3044.17	3001.91	3205.77	--	--	LMGP04050030	PG(20:5(5Z,8Z,11Z,14Z,17Z)/0:0)	1-(5Z,8Z,11Z,14Z,17Z-eicosapentaenoyl)-glycero-3-phospho-(1'-sn-glycerol)	LPG(20:5)	Glycerophospholipids [GP]	Glycerophosphoglycerols [GP04]	Monoacylglycerophosphoglycerols [GP0405]	--	--	--	--	--	--	--
pos_2104	1,3-Diisopropylbenzene	26.9235	15.2161	20.2204	5.90297	11.9421	19.4631	9.51177	21.0019	25.6832	27.1894	31.6582	17.2553	--	--	--	--	--	--	--	--	--	--	--	--	--	--	--	--
pos_2106	Phenylalanyl-Glutamate	27.149	25.1093	57.4078	33.4678	53.1359	55.2029	36.5676	59.7152	73.3241	42.0267	47.7445	40.7068	--	--	--	--	--	--	--	--	--	HMDB0028994	Organic compounds	Organic acids and derivatives	Carboxylic acids and derivatives	Amino acids, peptides, and analogues	151134	3617-45-6
pos_2107	Paspalicine	85.5545	65.6265	75.5629	73.4492	123.63	79.0743	105.15	162.158	220.878	199.03	260.555	204.083	C20553	Biosynthesis of secondary metabolites(ko01110)	--	--	--	--	--	--	--	--	--	--	--	--	--	--
pos_2108	Alanyl-Glutamine	406.421	320.721	437.92	347.214	362.541	380.208	399.91	474.816	522.489	474.195	443.126	423.701	--	--	--	--	--	--	--	--	--	HMDB0028685	Organic compounds	Organic acids and derivatives	Carboxylic acids and derivatives	Amino acids, peptides, and analogues	123935	39537-23-0
pos_2120	6,8a-Seco-6,8a-deoxy-5-oxoavermectin ''1b'' aglycone	961.866	355.422	2788.78	1734.84	1110.93	509.851	92.0387	74.1384	68.7392	76.5376	345.405	91.0476	C11961	Metabolic pathways(ko01100);;Biosynthesis of secondary metabolites(ko01110)	--	--	--	--	--	--	--	--	--	--	--	--	--	--
pos_2122	Diphenylamine	436.164	375.004	423.083	349.52	359.757	330.597	418.202	424.705	514.446	429.076	401.824	382.983	--	--	--	--	--	--	--	--	--	--	--	--	--	--	--	--
pos_2136	1-Piperidinecarboxaldehyde	43.0572	36.0111	38.8279	27.2993	35.1017	34.6258	40.6883	40.6541	48.8268	38.9855	35.5998	39.1258	--	--	--	--	--	--	--	--	--	--	--	--	--	--	--	--
pos_2137	7,8-Diaminononanoate	2253.46	1757.43	2163.15	1630.65	1824.69	1804.33	2013.65	2234.86	2511.42	2063.43	2045.1	2023.23	C01037	Biotin metabolism(ko00780);;Metabolic pathways(ko01100)	LMFA01100062	7,8-diaminononanoic acid	7,8-diaminononanoic acid	7,8-DAP;7,8-DAPA;7,8-Diaminononanoate;7,8-diaminopelargonic acid;DAP;DAPA	Fatty Acyls [FA]	Fatty Acids and Conjugates [FA01]	Amino fatty acids [FA0110]	--	--	--	--	--	--	--
pos_2145	Thiothece-474	1581.5	1330.62	2072.7	1546.63	1824.03	1596.55	1894.53	2254.86	2288.15	1945.32	1676.59	2085.89	C16279	Carotenoid biosynthesis(ko00906)	--	--	--	--	--	--	--	--	--	--	--	--	--	--
pos_2147	Undecaprenyl phosphate alpha-L-Ara4N	138.93	98.1113	241.346	85.16	255.398	663.008	175.285	321.551	249.622	120.463	152.846	210.317	C16157	Metabolic pathways(ko01100);;Amino sugar and nucleotide sugar metabolism(ko00520)	LMPR03020005	4-amino-4-deoxy-alpha-L-arabinopyranosyl undecaprenyl phosphate	4-amino-4-deoxy-1-O-(hydroxy{[(2E,6E,10E,14E,18E,22E,26E,30E,34E,38E)-3,7,11,15,19,23,27,31,35,39,43-undecamethyltetratetraconta-2,6,10,14,18,22,26,30,34,38,42-undecaen-1-yl]oxy}phosphoryl)-alpha-L-arabinopyranose	Undecaprenyl phosphate alpha-L-Ara4N	Prenol Lipids [PR]	Polyprenols [PR03]	Bactoprenol monophosphates [PR0302]	--	--	--	--	--	--	--
pos_2150	3-Methoxy-2-(4-methylbenzoyl)-4H-1-benzopyran-4-one	470.745	860.887	657.751	514.878	463.995	481.797	511.92	618.65	676.299	521.174	556.736	503.562	--	--	--	--	--	--	--	--	--	--	--	--	--	--	--	--
pos_2152	Prostaglandin J2	151.294	98.3525	146.789	92.6699	113.41	137.066	133.838	127.939	164.167	129.403	159.156	139.694	C05957	Metabolic pathways(ko01100);;Arachidonic acid metabolism(ko00590)	LMFA03010019	PGJ2	11-oxo-15S-hydroxy-5Z,9,13E-prostatrienoic acid	Prostaglandin J2; 8-epi-15-J2t-IsoP; 11-oxo-15S-hydroxy-5Z,9,13E-prostatrienoic acid-cyclo[8S,12R]	Fatty Acyls [FA]	Eicosanoids [FA03]	Prostaglandins [FA0301]	HMDB0004238	Organic compounds	Lipids and lipid-like molecules	Fatty Acyls	Eicosanoids	5280885	87893-54-7
pos_2156	Leupeptin	2188.53	1928.63	2287.4	1884.9	2074.63	1909.08	1875.23	2348.39	2394.36	1889.11	1899.39	1882.78	--	--	--	--	--	--	--	--	--	--	--	--	--	--	--	--
pos_2168	Thr His Trp	623.857	1930.84	2688.83	2260.6	1350.25	1285.16	1004.73	1766.49	1658.63	1155.88	1513.95	1208.92	--	--	--	--	--	--	--	--	--	--	--	--	--	--	--	--
pos_2188	3-Methyluridine	1665.38	1368.29	1772.98	1382.03	1394.19	1448.28	1644.49	1780.94	1970.3	1634.29	1666.54	1606.57	--	--	--	--	--	--	--	--	--	HMDB0004813	Organic compounds	Nucleosides, nucleotides, and analogues	Pyrimidine nucleosides	_	316991	2140-69-4
pos_2190	4-Guanidinobutanamide	166.525	134.085	221.592	137.826	163.687	170.611	150.031	207.546	210.926	155.666	159.918	166.341	C03078	Arginine and proline metabolism(ko00330);;Metabolic pathways(ko01100)	--	--	--	--	--	--	--	--	--	--	--	--	--	--
pos_2192	beta-Citraurin	8453.34	7212.85	9131.46	7524.38	7887.04	7266.11	8818.73	9973.36	9822.75	8049.57	8444.97	8305.06	C20894	Biosynthesis of secondary metabolites(ko01110);;Metabolic pathways(ko01100)	--	--	--	--	--	--	--	--	--	--	--	--	--	--
pos_2211	Pro Ala Gln	480.351	376.651	560.516	439.77	457.522	458.689	489.822	596.068	622.186	486.877	452.903	516.933	--	--	--	--	--	--	--	--	--	--	--	--	--	--	--	--
pos_2214	Archangelin	16.3409	28.2761	299.56	45.9692	216.004	178.108	171.068	557.477	470.131	221.242	340.886	246.384	--	--	--	--	--	--	--	--	--	--	--	--	--	--	--	--
pos_2232	4-Amino-5-hydroxymethyl-2-methylpyrimidine	18.0418	30.907	35.1222	35.3828	45.4256	43.6764	7.61805	17.5535	18.5001	15.4372	12.1573	17.9398	C01279	Metabolic pathways(ko01100);;ABC transporters(ko02010);;Thiamine metabolism(ko00730)	--	--	--	--	--	--	--	--	--	--	--	--	--	--
pos_2233	Nicotine	222.934	188.021	268.104	217.712	283.469	267.007	205.766	228.45	266.382	199.1	204.844	201.733	C00745	Tropane, piperidine and pyridine alkaloid biosynthesis(ko00960);;Biosynthesis of secondary metabolites(ko01110)	--	--	--	--	--	--	--	HMDB0001934	Organic compounds	Organoheterocyclic compounds	Pyridines and derivatives	Pyrrolidinylpyridines	89594	54-11-5
pos_2236	4,8,12,16-hexadecatetraenoic acid	185.899	181.886	212.923	199.158	230.019	227.17	150.989	154.917	178.558	132.353	143.172	152.64	--	--	LMFA01030165	4,8,12,16-hexadecatetraenoic acid	4,8,12,16-hexadecatetraenoic acid	C16:4n-0,4,8,12	Fatty Acyls [FA]	Fatty Acids and Conjugates [FA01]	Unsaturated fatty acids [FA0103]	--	--	--	--	--	--	--
pos_2238	9,10-12,13-Diepoxyoctadecanoate	86.4111	85.1654	92.4292	72.1887	80.3034	68.9102	74.8305	89.8135	88.7535	81.2849	76.4485	74.1344	C14836	Linoleic acid metabolism(ko00591)	--	--	--	--	--	--	--	--	--	--	--	--	--	--
pos_2246	(2R,3R)-3-Methylornithinyl-N6-lysine	55.8395	51.4383	53.6184	55.1257	46.7609	51.419	60.4724	63.8852	77.8801	54.4397	50.5204	49.1688	C20278	Metabolic pathways(ko01100);;Lysine biosynthesis(ko00300)	--	--	--	--	--	--	--	--	--	--	--	--	--	--
pos_2254	20,21-Diprenylterpendole J	1078.96	1049.78	1707.29	1036.33	1613.51	1402.23	2101.68	3063.49	2059.1	1582.39	1851.4	1396.57	C20594	Biosynthesis of secondary metabolites(ko01110)	--	--	--	--	--	--	--	--	--	--	--	--	--	--
pos_2255	L-Threonine	4446.04	3567.9	4519.64	3514.21	3827.42	3864.07	4331.01	4909.1	5606.3	4518.76	4595.69	4289.3	C00188	Metabolic pathways(ko01100);;Aminoacyl-tRNA biosynthesis(ko00970);;ABC transporters(ko02010);;Biosynthesis of amino acids(ko01230);;Biosynthesis of secondary metabolites(ko01110);;Porphyrin and chlorophyll metabolism(ko00860);;Monobactam biosynthesis(ko00261);;Valine, leucine and isoleucine biosynthesis(ko00290);;Glycine, serine and threonine metabolism(ko00260)	--	--	--	--	--	--	--	--	--	--	--	--	--	--
pos_2256	1-(4-Hydroxyphenyl)-1-decene-3,5-dione	94.4637	117.69	109.919	74.8958	91.9257	100.534	103.226	102.285	114.045	128.244	117.85	122.262	C17744	Stilbenoid, diarylheptanoid and gingerol biosynthesis(ko00945);;Biosynthesis of secondary metabolites(ko01110)	--	--	--	--	--	--	--	--	--	--	--	--	--	--
pos_2264	Latanoprost Lactol	146.121	123.453	164.956	87.6206	129.178	114.927	140.211	173.481	182.477	137.495	116.29	130.355	--	--	--	--	--	--	--	--	--	--	--	--	--	--	--	--
pos_2265	Erucic acid	51284	42182.4	53061.6	43556.6	43780.4	43412.7	50122.2	54322.3	61123.5	50932.3	50973.9	48850.2	C08316	Biosynthesis of unsaturated fatty acids(ko01040)	--	--	--	--	--	--	--	HMDB0002068	Organic compounds	Lipids and lipid-like molecules	Fatty Acyls	Fatty acids and conjugates	5281116	112-86-7
pos_2266	N-stearoyl valine	19608.6	17803.2	21261.4	17757.3	16849.4	17933.9	18213.9	22173.8	24447	19169	19826.3	19047.8	--	--	LMFA08020122	N-stearoyl valine	N-octadecanoyl-valine	-	Fatty Acyls [FA]	Fatty amides [FA08]	N-acyl amines [FA0802]	--	--	--	--	--	--	--
pos_2267	(10Z)-19-fluorovitamin D3 / (10Z)-19-fluorocholecalciferol	506.858	414.459	598.361	398.209	453.273	474.683	534.98	744.151	660.012	563.333	564.777	587.454	--	--	LMST03020198	(10Z)-19-fluorovitamin D3 / (10Z)-19-fluorocholecalciferol	(5Z,7E,10Z)-(3S)-19-fluoro-9,10-seco-5,7,10(19)-cholestatrien-3-ol	-	Sterol Lipids [ST]	Secosteroids [ST03]	Vitamin D3 and derivatives [ST0302]	--	--	--	--	--	--	--
pos_2275	5-Aminopentanoate	182.8	202.256	221.656	161.005	179.222	179.339	196.286	218.572	277.78	220.256	215.517	197.222	C00431	Lysine degradation(ko00310);;Arginine and proline metabolism(ko00330);;Metabolic pathways(ko01100)	--	--	--	--	--	--	--	HMDB0003355	Organic compounds	Organic acids and derivatives	Carboxylic acids and derivatives	Amino acids, peptides, and analogues	138	660-88-8
pos_2280	Echinenone	531.434	390.978	605.794	411.718	463.631	458.223	654.818	711.977	739.662	556.951	583.391	611.535	C08592	Carotenoid biosynthesis(ko00906);;Biosynthesis of secondary metabolites(ko01110)	--	--	--	--	--	--	--	--	--	--	--	--	--	--
pos_2281	5-Ethyl-2-methylpyridine	172.491	141.407	152.967	127.726	132.17	128.426	158.367	163.782	181.552	156.72	168.538	138.922	--	--	--	--	--	--	--	--	--	--	--	--	--	--	--	--
pos_2294	22alpha-Hydroxy-campesterol	656.93	775.464	901.43	653.463	1153.51	870.931	1711.77	2881.03	1514.67	1428.02	1283.39	1106.74	C15795	Brassinosteroid biosynthesis(ko00905);;Biosynthesis of secondary metabolites(ko01110);;Metabolic pathways(ko01100)	--	--	--	--	--	--	--	--	--	--	--	--	--	--
pos_2295	Neurosporaxanthin	370.048	1190.13	695.183	1089.77	1386.84	531.324	289.656	416.5	340.699	292.309	367.714	269.565	C08607	Metabolic pathways(ko01100);;Carotenoid biosynthesis(ko00906)	LMPR01070206	Neurosporaxanthin	-	-	Prenol Lipids [PR]	Isoprenoids [PR01]	C40 isoprenoids (tetraterpenes) [PR0107]	--	--	--	--	--	--	--
pos_2307	Urdamycin F	754.58	1315.47	874.186	1052.31	1421.27	691.542	13.6198	1.16908e-09	1.16908e-09	0.314567	0.769654	1.16908e-09	C12411	Biosynthesis of secondary metabolites(ko01110)	--	--	--	--	--	--	--	--	--	--	--	--	--	--
pos_2323	dTDP-L-megosamine	1.16908e-09	11.826	190.539	214.04	10.3303	1.16908e-09	128.071	42.8818	260.831	854.88	53.9155	619.514	C11919	Polyketide sugar unit biosynthesis(ko00523);;Metabolic pathways(ko01100);;Biosynthesis of secondary metabolites(ko01110)	--	--	--	--	--	--	--	--	--	--	--	--	--	--
pos_2340	beta-D-Gentiobiosyl crocetin	12965.6	10190.8	6342.77	9685.39	10991.6	7235.82	9515.71	8977.9	8673.25	10024.2	3345.97	6698.92	C19869	Metabolic pathways(ko01100);;Biosynthesis of secondary metabolites(ko01110)	--	--	--	--	--	--	--	--	--	--	--	--	--	--
pos_2341	Rifamycin	5791.75	3419.82	2209.28	3121.55	3342.46	2687.2	4292.39	3841.23	3607.21	4372.92	1483.12	3020.68	C12044	Biosynthesis of secondary metabolites(ko01110)	LMPK05000005	Rifamycin	-	-	Polyketides [PK]	Ansamycins and related polyketides [PK05]	-	--	--	--	--	--	--	--
pos_2348	Abscisic aldehyde	26.5258	21.8986	35.4113	13.3226	19.4129	16.3075	37.6272	14.1318	47.0527	29.106	41.6452	29.6045	C13455	Carotenoid biosynthesis(ko00906);;Metabolic pathways(ko01100);;Biosynthesis of secondary metabolites(ko01110)	LMPR0103050004	abscisic aldehyde	(2Z,4E)-5-(1-hydroxy-2,6,6-trimethyl-4-oxocyclohex-2-en-1-yl)-3-methylpenta-2,4-dienal	-	Prenol Lipids [PR]	Isoprenoids [PR01]	C15 isoprenoids (sesquiterpenes) [PR0103]	--	--	--	--	--	--	--
pos_2350	1-Stearoyl-rac-glycerol	2166.11	1751.85	2148.4	1804.11	1788.11	1717.85	1933.75	2457.71	2501.49	2137.89	2136.34	2095.47	--	--	--	--	--	--	--	--	--	HMDB0011131	Organic compounds	Lipids and lipid-like molecules	Glycerolipids	Monoradylglycerols	15560610	22610-61-3
pos_2362	N-Acetyl-L-citrulline	95.9815	63.5047	86.648	75.4343	71.4515	75.8266	70.3619	98.481	105.454	87.0359	86.5845	87.2611	C15532	Biosynthesis of amino acids(ko01230);;Metabolic pathways(ko01100);;Arginine biosynthesis(ko00220)	--	--	--	--	--	--	--	HMDB0000856	Organic compounds	Organic acids and derivatives	Carboxylic acids and derivatives	Amino acids, peptides, and analogues	656979	33965-42-3
pos_2369	12,13-Epoxy-9-hydroxy-10-octadecenoate	685.087	560.369	732.921	582.066	776.192	626.689	782.871	821.896	878.742	705.255	775.798	748.156	C14832	Linoleic acid metabolism(ko00591)	--	--	--	--	--	--	--	--	--	--	--	--	--	--
pos_2371	(Z)-3-Nonen-1-ol	86.6722	71.2764	75.8533	72.0254	86.5085	62.8062	101.921	86.2454	97.4863	85.3045	76.0308	82.8957	--	--	--	--	--	--	--	--	--	--	--	--	--	--	--	--
pos_2374	Val Asn Ala	100.598	89.4792	150.198	93.8807	99.5225	112.494	126.169	149.741	160.179	151.222	158.878	138.2	--	--	--	--	--	--	--	--	--	--	--	--	--	--	--	--
pos_2375	Gymnemagenin	1185.73	1038.3	1134.76	962.725	1080.42	983.588	1208.2	1399.19	1417.4	1186.09	1192.24	1125.18	--	--	--	--	--	--	--	--	--	--	--	--	--	--	--	--
pos_2379	1'-Hydroxy-gamma-carotene	734.992	669.828	758.767	575.311	732.262	643.079	713.292	844.619	869.793	680.435	671.959	663.611	C15859	Carotenoid biosynthesis(ko00906)	--	--	--	--	--	--	--	--	--	--	--	--	--	--
pos_2381	alpha-Tocopherolquinone	950.266	785.183	911.582	755.252	791.752	733.322	902.429	978.716	1071.89	858.46	824.795	852.269	--	--	--	--	--	--	--	--	--	HMDB0034408	Organic compounds	Lipids and lipid-like molecules	Prenol lipids	Diterpenoids	24205	7559-04-8
pos_2386	3-Butylpyridine	74.8843	64.7726	79.3017	60.1818	64.6923	62.7083	75.5523	92.8803	101.439	76.439	81.3554	86.3098	--	--	--	--	--	--	--	--	--	--	--	--	--	--	--	--
pos_2392	22(R)-Hydroxycholesterol	1368.14	1200.42	1453.54	1194.12	1328.89	1143.1	1432.17	1564.01	1755.83	1395.99	1442.79	1330.69	C05502	Metabolic pathways(ko01100)	--	--	--	--	--	--	--	HMDB0004035	Organic compounds	Lipids and lipid-like molecules	Steroids and steroid derivatives	Bile acids, alcohols and derivatives	167685	22348-64-7
pos_2402	Octadecanoic acid	443.175	348.014	389.986	333.491	313.264	300.612	389.895	425.935	453.728	428.844	391.504	350.307	C01530	Biosynthesis of unsaturated fatty acids(ko01040);;Fatty acid biosynthesis(ko00061)	LMFA01010018	Stearic acid	octadecanoic acid	Cetylacetic acid; Stearate; n-Octadecanoic acid; Octadecanoate; C18:0; Lactaric acid; Talgic acid; Bassinic acid; Stearophanic acid	Fatty Acyls [FA]	Fatty Acids and Conjugates [FA01]	Straight chain fatty acids [FA0101]	HMDB0000827	Organic compounds	Lipids and lipid-like molecules	Fatty Acyls	Fatty acids and conjugates	5281	57-11-4
pos_2403	alpha-D-Glucosamine 1-phosphate	302.053	282.131	278.925	235.161	236.028	228.182	269.781	316.604	358.934	294.043	276.49	298.951	C06156	Metabolic pathways(ko01100);;Amino sugar and nucleotide sugar metabolism(ko00520)	--	--	--	--	--	--	--	HMDB0001109	Organic compounds	Organic oxygen compounds	Organooxygen compounds	Carbohydrates and carbohydrate conjugates	9965052	_
pos_2405	Hexadecyl Acetyl Glycerol	5095.42	4056.22	4768.69	3642.37	3868.11	3960.96	4390.48	5378.86	5908.51	4982.68	4641.03	4738.94	--	--	--	--	--	--	--	--	--	--	--	--	--	--	--	--
pos_2407	Gibberellin A14 aldehyde	910.77	984.334	1892.33	909.281	1242.91	1379.84	1659.26	2431.75	2774.67	1994.93	2214.59	1833.96	C11853	Diterpenoid biosynthesis(ko00904)	LMPR0104170010	Gibberellin A14 aldehyde	-	-	Prenol Lipids [PR]	Isoprenoids [PR01]	C20 isoprenoids (diterpenes) [PR0104]	--	--	--	--	--	--	--
pos_2432	Gentamicin X2	1118.13	1165.84	1253.29	911.054	1066.85	1034.94	1192.67	1506.72	1380.89	1251.85	1173.83	1098.63	C17702	Biosynthesis of secondary metabolites(ko01110)	--	--	--	--	--	--	--	--	--	--	--	--	--	--
pos_2438	Colnelenic acid	27.1621	48.3188	19.9735	21.9781	22.7284	34.1458	22.6769	28.4079	37.2549	14.2866	28.823	25.3135	C16320	alpha-Linolenic acid metabolism(ko00592);;Biosynthesis of secondary metabolites(ko01110)	LMFA10000002	Colnelenic acid	9-[1'E,3'Z,6'Z-trien-1'-yloxy]-non-8E-enoic acid	-	Fatty Acyls [FA]	Fatty ethers [FA10]	-	HMDB0030996	Organic compounds	Lipids and lipid-like molecules	Fatty Acyls	Fatty acids and conjugates	6441679	52591-16-9
pos_2447	(E)-2-Methylbutanal oxime	31.6093	20.9935	30.531	23.4299	23.6552	23.7384	28.2659	34.7673	36.9454	27.8239	28.418	28.2624	C19491	Biosynthesis of secondary metabolites(ko01110);;Glucosinolate biosynthesis(ko00966);;Cyanoamino acid metabolism(ko00460);;2-Oxocarboxylic acid metabolism(ko01210)	--	--	--	--	--	--	--	--	--	--	--	--	--	--
pos_2450	Diphylline	6.88278	5.38049	13.4454	9.26907	2.43981	10.6394	14.0265	14.2344	27.0189	5.68173	408.044	14.7635	--	--	--	--	--	--	--	--	--	HMDB0014789	Organic compounds	Organoheterocyclic compounds	Imidazopyrimidines	Purines and purine derivatives	3182	479-18-5
pos_2451	Norbicycloekasantalal	73.5388	43.3486	67.2479	43.3939	52.335	49.3217	66.4496	66.7076	74.6571	65.8453	57.7498	50.3244	--	--	--	--	--	--	--	--	--	--	--	--	--	--	--	--
pos_2466	beta-Carotenone	3169.03	3292.18	3818.89	2747.19	5294.45	3857.46	8697.45	14090	7166.35	6471.05	6732.87	4692.22	--	--	--	--	--	--	--	--	--	--	--	--	--	--	--	--
pos_2483	Methyl (7Z,9Z,9'Z)-6'-apo-y-caroten-6'-oate	1237.56	1081.18	1359.04	937.588	1119.1	1068.97	1132.44	1268.17	1299.98	1094.85	1037.75	988.179	--	--	--	--	--	--	--	--	--	--	--	--	--	--	--	--
pos_2489	Propionyladenylate	1.16908e-09	34.5447	28.8522	1.16908e-09	14.5356	8.21492	20.6163	40.3086	25.4734	33.3682	36.717	24.9018	C05983	Propanoate metabolism(ko00640)	--	--	--	--	--	--	--	HMDB0006806	Organic compounds	Organic acids and derivatives	Carboxylic acids and derivatives	Amino acids, peptides, and analogues	440863	_
pos_2496	Betaine aldehyde	124.711	98.9285	118.818	103.072	115.459	110.76	145.523	126.573	142.616	122.735	122.707	118.062	C00576	Glycine, serine and threonine metabolism(ko00260);;Metabolic pathways(ko01100)	--	--	--	--	--	--	--	HMDB0001252	Organic compounds	Organic nitrogen compounds	Organonitrogen compounds	Quaternary ammonium salts	249	7418-61-3
pos_2497	2-Butyl-4-methylphenol	179.869	131.656	180.306	144.028	160.884	143.36	176.892	184.068	216.085	179.296	182.117	180.901	--	--	--	--	--	--	--	--	--	--	--	--	--	--	--	--
pos_2511	D-Glucosamine 6-phosphate	254.025	238.288	260.526	205.414	173.752	180.234	204.602	211.218	227.75	227.134	191.987	174.109	C00352	Alanine, aspartate and glutamate metabolism(ko00250);;Amino sugar and nucleotide sugar metabolism(ko00520);;Metabolic pathways(ko01100)	--	--	--	--	--	--	--	HMDB0001254	Organic compounds	Organic oxygen compounds	Organooxygen compounds	Carbohydrates and carbohydrate conjugates	439217	55722-81-1
pos_2512	Gitogenin	264.839	213.413	271.509	190.267	182.907	239.571	244.654	230.708	270.52	178.836	186.39	331.483	--	--	LMST01080010	Gitogenin	(25R)-5alpha-spirostan-2alpha,3beta-diol	-	Sterol Lipids [ST]	Sterols [ST01]	Spirostanols and derivatives [ST0108]	--	--	--	--	--	--	--
pos_2513	Camelledionol	472.701	501.268	566.105	405.106	489.321	471.514	439.973	498.947	506.602	414.638	426.418	401.274	--	--	--	--	--	--	--	--	--	--	--	--	--	--	--	--
pos_2526	.beta.-Cyano-L-alanine	30.368	22.8347	26.7532	20.0881	19.604	22.3356	26.3702	28.69	32.451	24.812	26.3611	23.2012	--	--	--	--	--	--	--	--	--	--	--	--	--	--	--	--
pos_2528	CDP-2,3-bis-O-(geranylgeranyl)-sn-glycerol	13.5869	31.4938	41.0984	106.53	52.6686	18.4146	1.16908e-09	1.15762	1.85851	1.16908e-09	1.88093	1.82188	C18059	Glycerophospholipid metabolism(ko00564)	--	--	--	--	--	--	--	--	--	--	--	--	--	--
pos_2531	(±)8(9)-EET methyl ester	100.354	77.6779	100.191	88.4146	95.0403	57.0026	43.6218	48.3406	50.3226	49.0455	32.6338	53.449	--	--	--	--	--	--	--	--	--	--	--	--	--	--	--	--
pos_2534	Biliverdin-IX-delta	191.517	137.784	320.093	169.556	69.1801	219.796	312.198	918.33	797.608	253.69	665.569	487.62	C21723	Porphyrin and chlorophyll metabolism(ko00860)	--	--	--	--	--	--	--	--	--	--	--	--	--	--
pos_2537	Amphibine B	3552.48	3056.33	5192.29	3707.44	1973.82	3381.86	4513.94	10974.7	9767.74	3793.75	8104.05	6556.86	--	--	--	--	--	--	--	--	--	--	--	--	--	--	--	--
pos_2541	Erythromycin E	189.365	131.69	245.926	183.425	155.424	178.235	206.439	361.803	341.082	190.383	283.834	252.953	C06634	Biosynthesis of secondary metabolites(ko01110)	LMPK04000011	Erythromycin E	-	-	Polyketides [PK]	Macrolides and lactone polyketides [PK04]	-	--	--	--	--	--	--	--
pos_2547	Icosenoic acid	16608	11842.9	13615.7	16817.7	11690.6	11529.4	15593.2	17015	19305.5	17103	17039.3	14245.8	C16526	Biosynthesis of unsaturated fatty acids(ko01040)	--	--	--	--	--	--	--	--	--	--	--	--	--	--
pos_2552	2-Methyl-4-phenyl-2-butanol	100.924	85.0701	88.0519	80.3896	81.9509	86.0354	96.4423	88.0034	93.8242	84.6341	88.3994	91.1978	--	--	--	--	--	--	--	--	--	HMDB0031866	Organic compounds	Benzenoids	Benzene and substituted derivatives	_	7632	103-05-9
pos_2561	Phthalate	35.1752	31.8723	167.337	34.2277	36.2343	32.3027	26.2219	42.7031	41.0898	20.8962	20.0097	32.2326	C01606	ABC transporters(ko02010);;Metabolic pathways(ko01100)	--	--	--	--	--	--	--	HMDB0002107	Organic compounds	Benzenoids	Benzene and substituted derivatives	Benzoic acids and derivatives	1017	88-99-3
pos_2563	Bis(2-ethylhexyl) phthalate	2049.03	1650.28	5672.37	1474.21	1710.66	1563.53	1780.15	2102.14	2247.31	1691.74	1755.67	1745.91	--	--	--	--	--	--	--	--	--	--	--	--	--	--	--	--
pos_2564	Maslinic Acid	288.027	249.252	278.354	233.431	248.012	242.567	267.38	359.001	354.726	283.58	269.933	282.214	--	--	LMPR0106180014	Maslinic acid	2alpha,3beta-dihydroxyurs-12-en-29-oic acid	-	Prenol Lipids [PR]	Isoprenoids [PR01]	C30 isoprenoids (triterpenes) [PR0106]	--	--	--	--	--	--	--
pos_2576	Cyclovirobuxine D	458.171	433.121	486.382	375.644	457.376	388.661	411.325	529.426	588.435	467.114	466.051	439.523	--	--	--	--	--	--	--	--	--	--	--	--	--	--	--	--
pos_2578	N,N-Dimethylsphingosine	130.33	115.374	127.836	161.456	116.803	108.008	184.93	214.885	157.239	166.815	157.444	137.767	--	--	LMSP01070001	N,N-dimethylsphingosine	N,N-dimethylsphing-4-enine	-	Sphingolipids [SP]	Sphingoid bases [SP01]	N-methylated sphingoid bases [SP0107]	--	--	--	--	--	--	--
pos_2590	Glycerol tripropanoate	222.641	179.188	198.921	169.071	167.173	163.661	201.289	228.994	227.56	203.725	210.526	191.533	--	--	--	--	--	--	--	--	--	--	--	--	--	--	--	--
pos_2592	N-Formyl-4-amino-5-aminomethyl-2-methylpyrimidine	96.3131	83.1096	92.8821	75.217	76.0662	65.676	84.3312	93.1833	108.611	90.5719	85.9089	84.3424	C19872	Metabolic pathways(ko01100);;Thiamine metabolism(ko00730);;ABC transporters(ko02010)	--	--	--	--	--	--	--	--	--	--	--	--	--	--
pos_2593	2,4,6-undecatrienal	87.2981	90.2224	92.5152	68.4003	70.1226	76.879	80.9815	96.7717	93.2015	82.1093	80.4315	78.8329	--	--	LMFA06000069	2,4,6-undecatrienal	2,4,6-undecatrienal	-	Fatty Acyls [FA]	Fatty aldehydes [FA06]	-	--	--	--	--	--	--	--
pos_2597	6-Lactoyl-5,6,7,8-tetrahydropterin	130.99	110.168	137.492	104.193	106.757	120.55	136.518	155.07	161.366	140.684	143.683	124.898	C04244	Folate biosynthesis(ko00790);;Metabolic pathways(ko01100)	--	--	--	--	--	--	--	HMDB0002065	Organic compounds	Organoheterocyclic compounds	Pteridines and derivatives	Pterins and derivatives	169508	33405-80-0
pos_2598	N-(L-Arginino)succinate	100.492	76.1026	98.1451	68.1029	85.2529	83.2205	95.5007	111.452	140.506	95.5497	96.1716	86.7679	C03406	Biosynthesis of amino acids(ko01230);;Biosynthesis of secondary metabolites(ko01110);;Metabolic pathways(ko01100);;Alanine, aspartate and glutamate metabolism(ko00250);;Arginine biosynthesis(ko00220)	--	--	--	--	--	--	--	HMDB0000052	Organic compounds	Organic acids and derivatives	Carboxylic acids and derivatives	Amino acids, peptides, and analogues	16950	2387-71-5
pos_2611	Galactosylsphingosine	56.0079	72.8318	88.4628	88.2778	72.8696	42.958	18.0213	25.5638	29.4019	15.2414	12.6878	38.988	C01747	Sphingolipid metabolism(ko00600)	LMSP07000001	Psychosine	1-beta-galactosyl-sphing-4-enine	Galactosylsphingosine	Sphingolipids [SP]	Basic glycosphingolipids [SP07]	-	HMDB0000648	Organic compounds	Lipids and lipid-like molecules	Sphingolipids	Glycosphingolipids	5280458	2238-90-6
pos_2612	Caloxanthin	60.8758	46.1002	155.351	88.3393	61.9084	87.0593	21.6995	193.074	49.6082	46.0677	85.9121	53.0781	C16282	Carotenoid biosynthesis(ko00906)	LMPR01070134	Caloxanthin	-	-	Prenol Lipids [PR]	Isoprenoids [PR01]	C40 isoprenoids (tetraterpenes) [PR0107]	--	--	--	--	--	--	--
pos_2615	PG(12:0/13:0)	2.55651	6.96993	18.2937	7.77531	23.5103	11.5403	30.5683	23.3568	5.37973	5.20659	22.6763	20.9644	--	--	LMGP04010001	PG(12:0/13:0)	1-dodecanoyl-2-tridecanoyl-sn-glycero-3-phospho-(1'-rac-glycerol)	PG(25:0); PG(12:0_13:0)	Glycerophospholipids [GP]	Glycerophosphoglycerols [GP04]	Diacylglycerophosphoglycerols [GP0401]	--	--	--	--	--	--	--
pos_2617	p-tert-Amylphenol	265.225	295.193	269.255	231.047	261.032	213.622	314.311	238.367	273.502	213.793	205.96	250.899	--	--	--	--	--	--	--	--	--	--	--	--	--	--	--	--
pos_2631	Tecostanine	40.3789	91.8018	33.6418	21.7359	28.3735	15.2127	17.0759	24.211	29.7234	17.4221	28.6714	31.1498	--	--	--	--	--	--	--	--	--	--	--	--	--	--	--	--
pos_2635	Ala Lys Lys Thr	233.738	514.014	207.152	149.43	178.181	136.283	170.456	179.196	176.832	126.277	180.908	186.69	--	--	--	--	--	--	--	--	--	--	--	--	--	--	--	--
pos_2644	Lys Pro Pro Pro	266.296	724.046	171.298	231.969	148.795	89.5572	158.618	142.196	143.384	151.917	237.654	163.842	--	--	--	--	--	--	--	--	--	--	--	--	--	--	--	--
pos_2646	1-ACETYLPIPERIDINE	28.9773	67.8715	21.5077	21.0019	20.5358	20.3009	26.152	25.8608	28.6508	23.0481	21.2612	29.337	--	--	--	--	--	--	--	--	--	--	--	--	--	--	--	--
pos_2647	Ethyl menthane carboxamide	95.8332	256.224	75.9755	62.1655	60.2274	36.536	44.4508	62.3137	83.6765	43.1655	73.5403	58.8832	--	--	--	--	--	--	--	--	--	--	--	--	--	--	--	--
pos_2658	Pseudopelletierine	214.612	191.099	233.594	167.794	194.901	171.991	222.117	249.632	273.811	227.502	218.844	216.071	C10865	Tropane, piperidine and pyridine alkaloid biosynthesis(ko00960);;Biosynthesis of secondary metabolites(ko01110)	--	--	--	--	--	--	--	HMDB0034580	Organic compounds	Organoheterocyclic compounds	Piperidines	Piperidinones	11096	552-70-5
pos_2661	Tropine	217.426	197.89	184.645	129.926	138.012	144.994	139.133	199.727	196.721	162.34	168.572	153.589	C00729	Tropane, piperidine and pyridine alkaloid biosynthesis(ko00960);;Biosynthesis of secondary metabolites(ko01110);;Metabolic pathways(ko01100)	--	--	--	--	--	--	--	--	--	--	--	--	--	--
pos_2667	Megalomicin C2	1733.22	988.429	1414.77	1158.07	1328.48	1093.73	1302.57	2086.81	1999.08	1424.68	1499.03	1785.51	C11988	Biosynthesis of secondary metabolites(ko01110)	LMPK04000029	Megalomicin C2	-	-	Polyketides [PK]	Macrolides and lactone polyketides [PK04]	-	--	--	--	--	--	--	--
pos_2668	Hexylamine	21.6324	9.66381	18.9077	12.2132	13.2155	12.3961	16.3678	23.5551	24.6014	15.7627	19.676	18.1402	--	--	--	--	--	--	--	--	--	HMDB0032323	Organic compounds	Organic nitrogen compounds	Organonitrogen compounds	Amines	8102	111-26-2
pos_2672	3-Dehydroteasterone	219.633	216.6	362.516	161.659	190.232	159.367	193.599	277.435	212.188	170.358	224.646	180.079	C15792	Brassinosteroid biosynthesis(ko00905);;Biosynthesis of secondary metabolites(ko01110);;Metabolic pathways(ko01100)	LMST01030131	3-Dehydroteasterone	3,6-dioxo-campestan-22R,23R-diol	-	Sterol Lipids [ST]	Sterols [ST01]	Ergosterols and C24-methyl derivatives [ST0103]	--	--	--	--	--	--	--
pos_2676	Aminofructose 6-phosphate	182.274	110.971	113.564	124.077	105.3	118.841	142.131	144.045	153.369	144.604	140.31	116.961	C12214	Biosynthesis of secondary metabolites(ko01110)	--	--	--	--	--	--	--	--	--	--	--	--	--	--
pos_2678	Leu Ala Arg	100581	86798.9	98161.1	85872.1	83371.8	82206.7	100923	111941	125895	104487	105322	95739.2	--	--	--	--	--	--	--	--	--	--	--	--	--	--	--	--
pos_2679	beta-Skytanthine	44.5504	40.5908	359.005	52.1394	586.988	176.419	282.846	1.16908e-09	56.3053	45.1934	9.11345	563.508	C09987	Biosynthesis of secondary metabolites(ko01110)	--	--	--	--	--	--	--	--	--	--	--	--	--	--
pos_2682	DG(20:5(5Z,8Z,11Z,14Z,17Z)/16:0/0:0)	1908.82	2600.14	2813.66	3375.06	2246.6	2330.61	2897.74	1649.47	1787.36	1273.79	1331.85	2259.73	--	--	--	--	--	--	--	--	--	HMDB0007562	Organic compounds	Lipids and lipid-like molecules	Glycerolipids	Diradylglycerols	53478340	_
pos_2685	Stigmastentriol	8874.52	12498.9	52743.7	10886.9	81395.9	43026.1	35922.9	5485.49	5006.65	2086.43	1696.28	67983.1	--	--	--	--	--	--	--	--	--	--	--	--	--	--	--	--
pos_2689	4'-Oxolividamine	200.14	161.665	177.584	141.254	152.398	172.634	194.233	235.831	265.195	209.357	205.787	183.074	C21257	Biosynthesis of secondary metabolites(ko01110)	--	--	--	--	--	--	--	--	--	--	--	--	--	--
pos_2691	Eseroline	84.0905	88.5903	136.395	78.2693	157.583	125.194	159.075	66.8079	81.4801	42.2302	66.4976	159.13	--	--	--	--	--	--	--	--	--	--	--	--	--	--	--	--
pos_2695	4alpha-Carboxy-5alpha-cholesta-8,24-dien-3beta-ol	206.096	118.201	113.685	132.869	93.9421	108.122	168.937	165.571	162.772	151.614	156.011	135.009	C22112	Steroid biosynthesis(ko00100);;Metabolic pathways(ko01100);;Biosynthesis of secondary metabolites(ko01110)	LMST01010152	4alpha-carboxy-zymosterol	4alpha-carboxy-5alpha-cholesta-8,24-dien-3beta-ol	-	Sterol Lipids [ST]	Sterols [ST01]	Cholesterol and derivatives [ST0101]	--	--	--	--	--	--	--
pos_2696	Stigmasterol	233.892	144.705	251.158	161.285	219.535	169.49	187.988	264.934	50.3166	34.8687	43.0174	117.587	C05442	Steroid biosynthesis(ko00100);;Metabolic pathways(ko01100);;Biosynthesis of secondary metabolites(ko01110)	LMST01040123	Stigmasterol	stigmasta-5,22E-dien-3beta-ol	-	Sterol Lipids [ST]	Sterols [ST01]	Stigmasterols and C24-ethyl derivatives [ST0104]	HMDB0000937	Organic compounds	Lipids and lipid-like molecules	Steroids and steroid derivatives	Stigmastanes and derivatives	5280794	83-48-7
pos_2704	DG(20:5(5Z,8Z,11Z,14Z,17Z)/18:3(6Z,9Z,12Z)/0:0)	2560.66	2790.48	10303.7	3546.25	12725.4	9439.11	13543.3	1866.91	1515.3	795.534	609.414	17283.8	--	--	--	--	--	--	--	--	--	HMDB0007568	Organic compounds	Lipids and lipid-like molecules	Glycerolipids	Diradylglycerols	53478346	_
pos_2711	Miglustat	45.4238	27.4207	16.9994	20.4683	21.3146	12.0023	18.4019	21.878	23.7082	16.3815	20.2681	21.2379	--	--	--	--	--	--	--	--	--	--	--	--	--	--	--	--
pos_2719	Adipate semialdehyde	595.142	459.234	562.906	438.708	476.209	502.646	555.034	626.161	729.242	571.17	556.589	558.919	C06102	Metabolic pathways(ko01100)	--	--	--	--	--	--	--	HMDB0012882	Organic compounds	Lipids and lipid-like molecules	Fatty Acyls	Fatty acids and conjugates	440918	928-81-4
pos_2720	Cathasterone	1505.99	1337.94	932.092	1247.89	1462.28	1051.28	535.104	524.878	625.389	498.057	433.331	386.576	C15790	Brassinosteroid biosynthesis(ko00905);;Metabolic pathways(ko01100);;Biosynthesis of secondary metabolites(ko01110)	LMST01030132	Cathasterone	6-oxo-campestan-3beta,22S-diol	-	Sterol Lipids [ST]	Sterols [ST01]	Ergosterols and C24-methyl derivatives [ST0103]	--	--	--	--	--	--	--
pos_2743	Megalomicin B	41.0002	55.7447	27.8657	101.766	83.5615	46.1108	25.0836	1.25818	14.4279	2.22	18.4612	2.63884	C11986	Biosynthesis of secondary metabolites(ko01110)	LMPK04000027	Megalomicin B	-	-	Polyketides [PK]	Macrolides and lactone polyketides [PK04]	-	--	--	--	--	--	--	--
pos_2748	Glucocerebrosides	28735.8	26322.7	32108.1	21303.6	16726.3	19490.9	2932.77	3671.99	3922.08	2555	2678	3080.1	--	--	--	--	--	--	--	--	--	--	--	--	--	--	--	--
pos_2749	PG(18_2(9Z,12Z)_18_0)	8971.2	7429.93	4349.95	11904	10993.9	7488.24	964.849	730.335	742.183	824.046	743.016	616.897	--	--	--	--	--	--	--	--	--	--	--	--	--	--	--	--
pos_2755	MG(18_2(9Z,12Z)_0_0_0_0)[rac]	23.1222	7.36649	3017.52	18.769	6.13887	3.14648	7.10503	8.45319	10.0442	6.56511	11.0141	9.85311	--	--	--	--	--	--	--	--	--	--	--	--	--	--	--	--
pos_2757	5,6,7,8-tetrahydro-2-Quinolone	53.3437	43.7564	48.1932	36.6214	43.9078	44.2978	49.7581	62.3884	60.9729	48.3117	49.7439	47.985	--	--	--	--	--	--	--	--	--	--	--	--	--	--	--	--
pos_2761	di-trans,poly-cis-Undecaprenyl diphosphate	26.63	21.802	185.56	32.6589	84.1912	162.406	14.6239	63.4571	50.8941	39.3915	15.4488	40.2116	C04574	Terpenoid backbone biosynthesis(ko00900);;Biosynthesis of secondary metabolites(ko01110)	LMPR03030008	di-trans,poly-cis-undecaprenyl diphosphate	(2Z,6Z,10Z,14Z,18Z,22Z,26Z,30Z,34E,38E)-3,7,11,15,19,23,27,31,35,39,43-undecamethyltetratetraconta-2,6,10,14,18,22,26,30,34,38,42-undecaen-1-yl trihydrogen diphosphate	di-trans,poly-cis-Undecaprenyl diphosphate; di-trans,poly-cis-undecaprenyl diphosphate; ditrans,polycis-undecaprenyl diphosphate	Prenol Lipids [PR]	Polyprenols [PR03]	Bactoprenol diphosphates [PR0303]	--	--	--	--	--	--	--
pos_2762	Sphingosyl-phosphocholine	5608.95	4558.85	5792.76	4234.29	4732.74	4359.57	5445.05	6195.06	6610.71	5480.12	5375.73	5093.43	C03640	Sphingolipid metabolism(ko00600)	--	--	--	--	--	--	--	HMDB0006482	Organic compounds	Lipids and lipid-like molecules	Sphingolipids	Phosphosphingolipids	5280613	1670-26-4
pos_2776	cis-1,2-Dihydrobenzene-1,2-diol	122.408	108.283	124.659	96.4976	103.616	92.7196	114.236	120.504	129.976	115.441	109.975	111.306	C04091	Metabolic pathways(ko01100)	--	--	--	--	--	--	--	--	--	--	--	--	--	--
pos_2782	29-Norcycloartane-3,24-dione	2112.19	1661.46	1024.78	1564.76	2486.72	1399.08	682.013	828.841	831.407	727.418	598.434	551.707	--	--	--	--	--	--	--	--	--	--	--	--	--	--	--	--
pos_2784	1-Stearoyl-2-oleoyl-sn-glycero-3-phosphoethanolamine	754.293	640.844	1017.14	614.477	700.092	831.091	606.548	627.359	567.623	616.794	620.517	506.788	--	--	--	--	--	--	--	--	--	HMDB0008993	Organic compounds	Lipids and lipid-like molecules	Glycerophospholipids	Glycerophosphoethanolamines	9546742	6418-95-7
pos_2786	Gypenoside XVII	326.752	378.038	586.852	451.956	274.275	276.102	156.229	125.319	151.206	173.683	208.728	173.919	--	--	--	--	--	--	--	--	--	HMDB0039547	Organic compounds	Lipids and lipid-like molecules	Prenol lipids	Triterpenoids	13059252	80321-69-3
pos_2788	5,2'-O-dimethyluridine	359.693	249.302	311.151	262.066	254.567	251.982	344.817	378.18	418.22	367.994	375.641	342.982	--	--	--	--	--	--	--	--	--	--	--	--	--	--	--	--
pos_2795	Stigmastan-3,5-diene	698.186	520.645	723.848	512.325	472.966	488.042	36.1346	43.0327	58.1497	34.8957	66.8599	47.5255	--	--	--	--	--	--	--	--	--	--	--	--	--	--	--	--
pos_2800	Prostaglandin F2alpha	883.091	481.477	607.253	555.964	577.832	471.408	803.615	845.598	565.772	690.445	697.982	502.75	C00639	Arachidonic acid metabolism(ko00590);;Metabolic pathways(ko01100)	LMFA03010002	PGF2alpha	9S,11R,15S-trihydroxy-5Z,13E-prostadienoic acid	Prostaglandin F2alpha; Prostaglandin F2a; Enzaprost; Dinoprost; Amoglandin; Cyclosin	Fatty Acyls [FA]	Eicosanoids [FA03]	Prostaglandins [FA0301]	HMDB0010199	Organic compounds	Lipids and lipid-like molecules	Fatty Acyls	Eicosanoids	5280886	_
pos_2809	11-Keto-.beta.-boswellic acid	1699.43	2598.34	2089.85	1410.96	3825.43	1661.64	1692.83	2116.78	1981.88	1679.16	1547.07	1533.8	--	--	--	--	--	--	--	--	--	--	--	--	--	--	--	--
pos_2819	14-Demethyllanosterol	254.023	138.467	86.0426	134.845	208.182	96.6249	106.653	98.3471	111.53	94.6738	129.559	66.8623	C05108	Steroid biosynthesis(ko00100);;Metabolic pathways(ko01100);;Biosynthesis of secondary metabolites(ko01110)	LMST01010176	14-demethyllanosterol	4,4-dimethyl-5alpha-cholesta-8,24-dien-3beta-ol	(3beta,5alpha)-4,4-dimethylcholesta-8,24-dien-3-ol; 14-Demethyllanosterol; 4,4-Dimethyl-5alpha-cholesta-8,24-dien-3beta-ol; 4,4-dimethyl-5alpha-cholesta-8,24-dien-3beta-ol; 4,4-dimethylzymosterol	Sterol Lipids [ST]	Sterols [ST01]	Cholesterol and derivatives [ST0101]	HMDB0001286	Organic compounds	Lipids and lipid-like molecules	Prenol lipids	Triterpenoids	50990081	7448-02-4
pos_2828	Nervonyl carnitine	107.478	100.237	121.858	100.826	105.933	115.669	118.645	143.978	156.296	141.112	154.148	134.902	--	--	--	--	--	--	--	--	--	--	--	--	--	--	--	--
pos_2829	1-(9H-Pyrido[3,4-b]indol-1-yl)-1,4-butanediol	260.933	206.091	249.911	208.279	229.301	214.304	291.743	292.608	347.126	277.046	256.07	248.491	--	--	--	--	--	--	--	--	--	--	--	--	--	--	--	--
pos_2833	(R)-Mevalonate	28.2719	27.3008	28.5351	25.051	22.7627	27.5198	27.8941	30.6282	40.6471	26.9237	29.3546	28.7925	C00418	Biosynthesis of secondary metabolites(ko01110);;Metabolic pathways(ko01100);;Terpenoid backbone biosynthesis(ko00900)	--	--	--	--	--	--	--	HMDB0000227	Organic compounds	Lipids and lipid-like molecules	Fatty Acyls	Fatty acids and conjugates	439230	17817-88-8
pos_2837	5,6-Epoxytetraene	1131.41	751.097	965.706	695.693	851.832	667.55	919.499	1094.24	845.719	777.655	939.529	766.411	C14815	Arachidonic acid metabolism(ko00590)	--	--	--	--	--	--	--	--	--	--	--	--	--	--
pos_2840	DG(18:3(9Z,12Z,15Z)/18:1(11Z)/0:0)	962.281	1608.04	1817.76	1766.76	876.863	1231.27	46.0891	88.7918	80.5994	34.4566	52.038	47.5311	--	--	--	--	--	--	--	--	--	HMDB0007304	Organic compounds	Lipids and lipid-like molecules	Fatty Acyls	Lineolic acids and derivatives	53478146	_
pos_2841	PG(14:0/13:0)	19528.9	12587	16371.7	12555.8	13972.4	11026.2	17153.3	20071.5	14422.5	14581.8	16130.5	12716.1	--	--	LMGP04010093	PG(14:0/13:0)	1-tetradecanoyl-2-tridecanoyl-glycero-3-phospho-(1'-sn-glycerol)	PG(27:0); PG(13:0_14:0)	Glycerophospholipids [GP]	Glycerophosphoglycerols [GP04]	Diacylglycerophosphoglycerols [GP0401]	--	--	--	--	--	--	--
pos_2860	2,4-Dimethyl-1,3-dioxolane	74.4181	60.488	77.6415	63.4232	67.8167	58.0046	75.1558	77.2859	72.9598	64.2492	62.6445	68.0773	--	--	--	--	--	--	--	--	--	--	--	--	--	--	--	--
pos_2913	Lysyl-Aspartate	495.89	405.888	507.533	387.166	405.722	395.474	514.253	532.813	595.924	456.873	450.867	452.513	--	--	--	--	--	--	--	--	--	HMDB0028947	Organic compounds	Organic acids and derivatives	Carboxylic acids and derivatives	Amino acids, peptides, and analogues	6426943	20556-18-7
pos_2914	Methionyl-Glutamate	1211.21	1069.07	1247.14	1034.28	1043.18	1009.49	1203.17	1205.59	1309.37	1100.7	1112.46	1148.85	--	--	--	--	--	--	--	--	--	--	--	--	--	--	--	--
pos_2915	gamma-L-Glutamyl-L-phenylalanine	272.521	256.476	300.588	227.418	266.723	338.869	309.593	324.264	375.824	271.566	273.555	280.199	--	--	--	--	--	--	--	--	--	HMDB0000594	Organic compounds	Organic acids and derivatives	Carboxylic acids and derivatives	Amino acids, peptides, and analogues	111299	7432-24-8
pos_2929	N4-Acetylaminobutanal	47.9973	36.3276	39.3731	36.7313	36.4253	31.7688	46.7207	39.3543	43.4297	37.7145	36.7725	33.2337	C05936	Metabolic pathways(ko01100);;Arginine and proline metabolism(ko00330)	--	--	--	--	--	--	--	HMDB0004226	Organic compounds	Organic oxygen compounds	Organooxygen compounds	Carbonyl compounds	440850	_
pos_2943	N-Hydroxy-L-isoleucine	68.5657	64.1238	64.0579	51.1906	45.7274	55.0988	60.7995	62.7856	69.2032	57.4737	54.8215	52.4032	C20310	Cyanoamino acid metabolism(ko00460);;Biosynthesis of secondary metabolites(ko01110)	--	--	--	--	--	--	--	--	--	--	--	--	--	--
pos_2944	(3beta,22E,24R)-23-Methylergosta-5,7,22-trien-3-ol	3276.45	2041.51	5999.84	2842.51	2970.95	12712.8	9302.08	7116.65	2142.02	800.523	1115.39	27555.3	--	--	--	--	--	--	--	--	--	--	--	--	--	--	--	--
pos_2949	DG(16:0/17:2(9Z,12Z)/0:0)[iso2]	1687.21	81.7667	592.097	2510.46	244.537	81.9879	850.959	5439.38	1566.21	1950.4	7337.19	871.861	--	--	LMGL02010017	DG(16:0/17:2(9Z,12Z)/0:0)[iso2]	1-hexadecanoyl-2-(9Z,12Z-heptadecadienoyl)-sn-glycerol	DG(16:0/17:2/0:0)[iso2]; DG(33:2); DG(16:0_17:2)	Glycerolipids [GL]	Diradylglycerols [GL02]	Diacylglycerols [GL0201]	--	--	--	--	--	--	--
pos_2954	Glycyl-glycine	49.1357	45.1289	54.6658	41.5919	44.3875	46.6088	56.1517	53.2171	55.5847	49.4105	48.3947	51.256	--	--	--	--	--	--	--	--	--	HMDB0011733	Organic compounds	Organic acids and derivatives	Carboxylic acids and derivatives	Amino acids, peptides, and analogues	11163	556-50-3
pos_2961	Fagomine	180.362	124.579	137.325	110.556	126.865	114.959	131.284	138.898	156.485	140.162	122.38	132.032	--	--	--	--	--	--	--	--	--	HMDB0033453	Organic compounds	Organoheterocyclic compounds	Piperidines	_	72259	53185-12-9
pos_2965	5-Methylcytosine	580.272	495.668	544.573	480.705	481.356	441.629	540.191	638.993	746.389	579.114	580.849	547.923	C02376	Pyrimidine metabolism(ko00240);;Metabolic pathways(ko01100)	--	--	--	--	--	--	--	HMDB0002894	Organic compounds	Organoheterocyclic compounds	Diazines	Pyrimidines and pyrimidine derivatives	65040	554-01-8
pos_2973	Germacrone	593.59	456.882	546.788	458.667	476.434	471.485	569.915	643.892	723.662	567.695	559.874	579.762	--	--	--	--	--	--	--	--	--	--	--	--	--	--	--	--
pos_2982	4'-Oxonebramine	76.9488	69.0892	68.9705	46.1633	63.1959	52.8975	74.7995	73.5206	77.0441	68.5866	77.3026	58.1211	C21258	Biosynthesis of secondary metabolites(ko01110)	--	--	--	--	--	--	--	--	--	--	--	--	--	--
pos_2983	Teasterone	147.06	100.365	132.58	65.9049	98.1436	92.1019	125.912	122.293	146.25	108.719	72.8475	100.008	C15791	Metabolic pathways(ko01100);;Biosynthesis of secondary metabolites(ko01110);;Brassinosteroid biosynthesis(ko00905)	LMST01030121	Teasterone	6-oxo-5alpha-campestan-3beta,22R,23R-triol	-	Sterol Lipids [ST]	Sterols [ST01]	Ergosterols and C24-methyl derivatives [ST0103]	--	--	--	--	--	--	--
pos_3005	Cer(d18：1 18：1(9Z))	33.3125	7.83304	40.8156	1.16908e-09	34.2299	10.0542	681.522	592.308	843.341	553.705	203.81	551.501	--	--	--	--	--	--	--	--	--	--	--	--	--	--	--	--
pos_3006	Ergosta-5,7,22,24(28)-tetraen-3beta-ol	6929.1	5166.61	5093.46	4325.88	4359.68	3904.76	5755.44	5894.44	5372.12	5276.72	4597.81	4673.24	C05440	Steroid biosynthesis(ko00100);;Biosynthesis of secondary metabolites(ko01110);;Metabolic pathways(ko01100)	LMST01031015	ergosta-5,7,22,24(28)-tetraen-3beta-ol	ergosta-5,7,22E,24(28)-tetraen-3beta-ol	(22E)-24-methylcholesta-5,7,22,24(24(1))-tetraen-3beta-ol; Ergosta-5,7,22,24(24(1))-tetraen-3beta-ol; Ergosta-5,7,22,24(241)-tetraen-3beta-ol; Ergosta-5,7,22,24(28)-tetraen-3beta-ol; ergosta-5,7,22,24(24(1))-tetraen-3beta-ol	Sterol Lipids [ST]	Sterols [ST01]	Ergosterols and C24-methyl derivatives [ST0103]	--	--	--	--	--	--	--
pos_3008	Ricinoleic Acid methyl ester	204.718	305.053	543.361	372.585	151.377	182.679	4.23275	2.4811	1.06576	4.6349	3.08334	0.0248737	--	--	--	--	--	--	--	--	--	--	--	--	--	--	--	--
pos_3023	6'-Oxolividamine	79.113	58.0114	62.9474	47.6816	59.815	54.5911	60.2922	76.1011	88.6659	67.3627	69.1699	62.401	C21256	Biosynthesis of secondary metabolites(ko01110)	--	--	--	--	--	--	--	--	--	--	--	--	--	--
pos_3036	Safranal	998.033	806.963	961.849	737.659	813.944	797.899	933.44	1021.46	1089.68	909.072	865.168	881.916	--	--	--	--	--	--	--	--	--	--	--	--	--	--	--	--
pos_3038	alpha-Tocopherol	354.674	230.102	673.472	247.483	863.39	491.174	396.442	539.562	150.078	28.7942	46.8325	735.437	C02477	Ubiquinone and other terpenoid-quinone biosynthesis(ko00130);;Metabolic pathways(ko01100);;Biosynthesis of secondary metabolites(ko01110)	LMPR02020001	alpha-tocopherol	(2R)-2,5,7,8-tetramethyl-2-[(4R,8R)-4,8,12-trimethyltridecyl]-3,4-dihydro-2H-chromen-6-ol	Vitamin E	Prenol Lipids [PR]	Quinones and hydroquinones [PR02]	Vitamin E [PR0202]	HMDB0039463	Organic compounds	Lipids and lipid-like molecules	Prenol lipids	Quinone and hydroquinone lipids	2117	378795-16-5
pos_3043	Suberic acid	889.31	730.499	850.038	682.271	720.674	715.958	814.095	899.222	1027.37	799.756	788.04	790.221	--	--	LMFA01170001	Suberic acid	1,8-octanedioic acid	Cork acid	Fatty Acyls [FA]	Fatty Acids and Conjugates [FA01]	Dicarboxylic acids [FA0117]	--	--	--	--	--	--	--
pos_3057	3-Aminopropiononitrile	1151.47	937.843	1070.95	867.797	952.206	966.582	1048.59	1215.51	1330.23	1070.91	1067.51	1056.5	C05670	Cyanoamino acid metabolism(ko00460);;beta-Alanine metabolism(ko00410)	--	--	--	--	--	--	--	HMDB0004101	Organic compounds	Organic nitrogen compounds	Organonitrogen compounds	Organic cyanides	1647	151-18-8
pos_3058	(±)-2-Methylbutyric acid	76.0297	62.6359	77.0855	63.5843	60.916	64.2373	74.4679	78.9266	83.1586	72.771	65.2607	67.6897	--	--	--	--	--	--	--	--	--	--	--	--	--	--	--	--
pos_3060	(22E, 24x)-Ergosta-4,6,8,22-tetraen-3-one	612.266	693.956	497.726	523.242	755.234	337.225	177.796	455.785	335.195	409.055	381.243	228.383	--	--	--	--	--	--	--	--	--	--	--	--	--	--	--	--
pos_3061	DG(18:2(9Z,12Z)/18:2(9Z,12Z)/0:0)	1914.72	2764.91	2231.42	2496.23	1482.47	3243.95	524.885	52.8267	45.049	220.973	25.5784	321.948	--	--	LMGL02010063	DG(18:2(9Z,12Z)/18:2(9Z,12Z)/0:0)	1,2-di-(9Z,12Z-octadecadienoyl)-sn-glycerol	DG(18:2/18:2/0:0)	Glycerolipids [GL]	Diradylglycerols [GL02]	Diacylglycerols [GL0201]	HMDB0007248	Organic compounds	Lipids and lipid-like molecules	Fatty Acyls	Lineolic acids and derivatives	9543729	_
pos_3062	Staphyloxanthin	13552.7	19283.4	15407.1	16794.4	8163.44	21085.3	3859.53	3092.11	3652.15	3916.73	3401.31	3011.85	C16148	Carotenoid biosynthesis(ko00906)	--	--	--	--	--	--	--	--	--	--	--	--	--	--
pos_3066	DG(18:3(9Z,12Z,15Z)/16:0/0:0)	364.385	513.915	581.441	793.425	826.81	605.815	355.763	307.304	346.004	277.621	162.366	390.82	--	--	--	--	--	--	--	--	--	HMDB0007301	Organic compounds	Lipids and lipid-like molecules	Fatty Acyls	Lineolic acids and derivatives	53478143	_
pos_3070	2-Oleoyl-1-palmitoyl-sn-glycero-3-phosphocholine	3929.4	2263.59	3439.71	1867.51	2733.46	2159.05	2808.02	3531.39	3152.47	2364.9	2455.56	2269.94	--	--	--	--	--	--	--	--	--	HMDB0007972	Organic compounds	Lipids and lipid-like molecules	Glycerophospholipids	Glycerophosphocholines	5497103	26853-31-6
pos_3071	2,3-Bis-O-(geranylgeranyl)-sn-glycero-1-phospho-L-serine	3282.33	2001.55	2825.49	1944.44	2155.91	1720.13	2955.95	3918.64	2772.66	2678.05	3164.65	2203.29	C20466	Glycerophospholipid metabolism(ko00564)	--	--	--	--	--	--	--	--	--	--	--	--	--	--
pos_3077	2'-O-Methyluridine	2258.19	1882.83	2260.47	1764.78	1910.5	1851.2	2180.48	2219.88	2454.65	2036.33	1976.51	1990.07	--	--	--	--	--	--	--	--	--	HMDB0240328	Organic compounds	Nucleosides, nucleotides, and analogues	Pyrimidine nucleosides	_	102212	2140-76-3
pos_3078	Terfenadine	150.971	106.411	184.047	132.089	127.399	107.586	1.16908e-09	2.36749	2.82927	1.16908e-09	1.16908e-09	1.16908e-09	--	--	--	--	--	--	--	--	--	--	--	--	--	--	--	--
pos_3079	7,8-Dihydrobiopterin	215.043	158.915	207.005	174.933	181.025	163.553	215.194	237.828	243.646	198.478	214.898	195.436	C02953	Metabolic pathways(ko01100);;Folate biosynthesis(ko00790)	--	--	--	--	--	--	--	HMDB0000038	Organic compounds	Organoheterocyclic compounds	Pteridines and derivatives	Pterins and derivatives	119055	6779-87-9
pos_3083	3-Methylbutanoic acid	76.6422	47.7892	64.9326	55.3355	60.6962	59.7317	68.9414	61.221	68.3452	65.7496	61.0281	61.5494	C08262	Biosynthesis of secondary metabolites(ko01110)	--	--	--	--	--	--	--	HMDB0000718	Organic compounds	Lipids and lipid-like molecules	Fatty Acyls	Fatty acids and conjugates	10430	503-74-2
pos_3086	Triethylamine	144.687	132.806	138.422	182.147	130.363	128.111	168.842	179.123	195.929	165.526	197.953	159.805	--	--	--	--	--	--	--	--	--	--	--	--	--	--	--	--
pos_3091	Alanopine	1689.59	1347.18	1593.87	1343.54	1362.09	1333.01	1635.97	1714.65	1737	1603.45	1612.28	1499.74	--	--	--	--	--	--	--	--	--	HMDB0033747	Organic compounds	Organic acids and derivatives	Carboxylic acids and derivatives	Amino acids, peptides, and analogues	439943	19149-54-3
pos_3092	2-Methylmethcathinone	63.2221	58.918	63.125	57.0438	53.3573	59.0931	71.9825	68.0331	67.3306	65.8323	66.8598	65.9022	--	--	--	--	--	--	--	--	--	--	--	--	--	--	--	--
pos_3094	Maackiaflavanone	557.572	461.086	644.784	426.811	609.657	597.229	611.527	540.143	667.574	686.687	546.35	559.178	--	--	LMPK12140487	Maackiaflavanone	-	-	Polyketides [PK]	Flavonoids [PK12]	Flavanones [PK1214]	--	--	--	--	--	--	--
pos_3096	6,8a-Seco-6,8a-deoxy-5-oxoavermectin ''1a'' aglycone	1814.84	1437.54	1930.12	1320.81	1788.44	1738.85	1906.63	1687.58	2006.5	2205.05	1667.87	1668.8	C11977	Biosynthesis of secondary metabolites(ko01110);;Metabolic pathways(ko01100)	--	--	--	--	--	--	--	--	--	--	--	--	--	--
pos_3097	Retinal	4194.24	3314.41	4393.87	3062.89	4051.21	3994.22	4441.29	3869.86	4422.44	5114.89	3776.22	3824.39	C00376	Metabolic pathways(ko01100)	LMPR01090002	Retinal	Retinal	-	Prenol Lipids [PR]	Isoprenoids [PR01]	Retinoids [PR0109]	HMDB0006220	Organic compounds	Lipids and lipid-like molecules	Prenol lipids	Retinoids	6436079	472-86-6
pos_3101	N-Carbamoylsarcosine	40.1975	29.987	36.1474	30.8128	28.7688	32.4463	44.1884	32.0058	34.8784	38.9513	36.1207	34.0905	C01043	Metabolic pathways(ko01100);;Arginine and proline metabolism(ko00330)	--	--	--	--	--	--	--	--	--	--	--	--	--	--
pos_3105	Pentoxifylline	628.746	482.536	601.567	409.415	495.013	482.425	627.04	638.986	720.451	550.231	587.682	570.723	--	--	--	--	--	--	--	--	--	--	--	--	--	--	--	--
pos_3482	Thiourocanic acid	276.043	206.834	266.235	197.467	218.329	200.346	260.426	316.622	343.529	280.242	265.782	268.206	C05571	Histidine metabolism(ko00340);;Metabolic pathways(ko01100)	--	--	--	--	--	--	--	--	--	--	--	--	--	--
pos_3497	(S)-5-Oxo-2,5-dihydrofuran-2-acetate	5953.38	4913.41	5870.91	4774.88	5054.92	4907.92	6093.84	6403.43	7268.28	5893.43	5863.38	5599.76	C14610	Metabolic pathways(ko01100)	--	--	--	--	--	--	--	--	--	--	--	--	--	--
pos_3510	Gibberellin A36	1535.41	1095.13	1214.7	928.41	996.287	868.291	1287.09	902.464	948.773	1179.59	1040.96	821.225	C11862	Biosynthesis of secondary metabolites(ko01110);;Diterpenoid biosynthesis(ko00904)	LMPR0104170019	Gibberellin A36	-	-	Prenol Lipids [PR]	Isoprenoids [PR01]	C20 isoprenoids (diterpenes) [PR0104]	--	--	--	--	--	--	--
pos_3565	Val Pro His	1638.96	1185.47	1489.36	1015.63	1106.46	1031.73	1426.31	955.67	1007.82	1245.41	1062.67	935.025	--	--	--	--	--	--	--	--	--	--	--	--	--	--	--	--
pos_3569	Zopiclone	4355.65	3551.19	4482.64	3739.79	4058.3	3835.71	4742.25	4971.05	5694.53	4378.92	4357.86	4285.32	--	--	--	--	--	--	--	--	--	--	--	--	--	--	--	--
pos_3572	N-Dimethyl-2-aminoethylphosphonate	1255.6	1010.95	516.702	981.97	798.79	1125.67	6.91886	11.0644	10.7496	7.14238	10.8913	6.61848	C05680	Phosphonate and phosphinate metabolism(ko00440)	--	--	--	--	--	--	--	--	--	--	--	--	--	--
pos_3576	Tetracenomycin A2	424.509	408.292	224.258	237.387	185.836	422.739	1.16908e-09	1.16908e-09	1.16908e-09	1.16908e-09	1.16908e-09	1.16908e-09	C12371	Biosynthesis of secondary metabolites(ko01110);;Metabolic pathways(ko01100)	--	--	--	--	--	--	--	--	--	--	--	--	--	--
pos_3579	epsilon-Rhodomycinone	803.909	417.626	291.315	51.8866	108.523	201.235	1.16908e-09	1.16908e-09	1.16908e-09	1.16908e-09	1.16908e-09	1.16908e-09	C12425	Biosynthesis of secondary metabolites(ko01110)	--	--	--	--	--	--	--	--	--	--	--	--	--	--
pos_3580	2-Acetylfuran	180.826	165.66	113.772	132.406	271.266	135.69	1.43014	1.29333	2.3273	1.09518	0.864022	1.08328	--	--	--	--	--	--	--	--	--	--	--	--	--	--	--	--
pos_3582	(R)-2-Ethylmalate	106.923	198.935	76.5639	248.336	130.641	160.35	18.3143	8.32634	10.9274	16.0408	8.39076	9.86075	C02488	Pyruvate metabolism(ko00620)	--	--	--	--	--	--	--	--	--	--	--	--	--	--
pos_3583	DL-3,4-Dihydroxyphenyl glycol	857.25	727.611	530.083	552.429	1471.77	602.249	4.44097	0.849886	4.51496	1.40908	0.822892	3.5786	--	--	--	--	--	--	--	--	--	--	--	--	--	--	--	--
pos_3586	Propanoic acid, 2-hydroxy-3-[(4-hydroxy-1-naphthalenyl)oxy]-	205.986	224.696	142.062	184.761	385.065	237.666	2.66131	1.16908e-09	1.8393	1.33956	1.68744	1.16908e-09	--	--	--	--	--	--	--	--	--	--	--	--	--	--	--	--
pos_3587	Kainic Acid	514.567	515.426	327.311	390.428	489.341	405.148	0.339677	1.16908e-09	0.0299912	0.00270041	1.16908e-09	1.16908e-09	--	--	--	--	--	--	--	--	--	--	--	--	--	--	--	--
pos_3589	Aminoimidazole ribotide	795.818	636.433	503.186	503.357	1054.46	594.167	2.64464	2.87432	3.87876	1.16908e-09	4.2007	1.67258	C03373	Purine metabolism(ko00230);;Thiamine metabolism(ko00730);;Metabolic pathways(ko01100);;Biosynthesis of secondary metabolites(ko01110)	--	--	--	--	--	--	--	HMDB0001235	Organic compounds	Organic oxygen compounds	Organooxygen compounds	Carbohydrates and carbohydrate conjugates	161500	25635-88-5
pos_3594	Xanthosine 5'-phosphate	197.297	153.392	117.068	139.803	258.195	158.745	1.16908e-09	1.16908e-09	1.16908e-09	1.16908e-09	1.16908e-09	1.16908e-09	C00655	Biosynthesis of secondary metabolites(ko01110);;Metabolic pathways(ko01100);;Purine metabolism(ko00230)	--	--	--	--	--	--	--	HMDB0001554	Organic compounds	Nucleosides, nucleotides, and analogues	Purine nucleotides	Purine ribonucleotides	73323	523-98-8
pos_3597	Fumiquinazoline A	159.672	154.776	80.8345	101.013	284.357	126.174	1.16908e-09	1.16908e-09	1.16908e-09	1.16908e-09	1.16908e-09	1.16908e-09	C22147	Biosynthesis of secondary metabolites(ko01110);;Metabolic pathways(ko01100);;Biosynthesis of various secondary metabolites - part 2(ko00998)	--	--	--	--	--	--	--	--	--	--	--	--	--	--
pos_3600	beta-Rhodomycin	56.1526	129.098	39.8234	191.177	142.826	83.582	1.16908e-09	1.16908e-09	1.16908e-09	1.16908e-09	1.16908e-09	1.16908e-09	C18642	Biosynthesis of secondary metabolites(ko01110)	--	--	--	--	--	--	--	--	--	--	--	--	--	--
pos_3611	2-Hydroxy-cis-hex-2,4-dienoate	21.798	18.7711	12.7465	17.6305	24.6801	20.9697	1.16908e-09	0.535772	0.233684	0.147293	0.503658	1.16908e-09	C11354	Metabolic pathways(ko01100)	LMFA01031001	C11354	(2E,4Z)-2-hydroxyhexa-2,4-dienoic acid	2-Hydroxy-cis-hex-2,4-dienoate; AKOS006374931	Fatty Acyls [FA]	Fatty Acids and Conjugates [FA01]	Unsaturated fatty acids [FA0103]	--	--	--	--	--	--	--
pos_3612	Staphyloferrin A	444.643	440.69	100.747	194.319	1060.62	217.617	1.16908e-09	1.16908e-09	1.16908e-09	1.16908e-09	1.16908e-09	1.16908e-09	C22102	Biosynthesis of secondary metabolites(ko01110);;Metabolic pathways(ko01100)	--	--	--	--	--	--	--	--	--	--	--	--	--	--
pos_3619	Gibberellin A7	20.6046	497.581	1.16908e-09	793.251	933.456	202.03	1.16908e-09	1.16908e-09	1.16908e-09	1.16908e-09	1.16908e-09	1.16908e-09	C11867	Diterpenoid biosynthesis(ko00904);;Biosynthesis of secondary metabolites(ko01110)	LMPR0104170024	Gibberellin A7	-	-	Prenol Lipids [PR]	Isoprenoids [PR01]	C20 isoprenoids (diterpenes) [PR0104]	--	--	--	--	--	--	--
pos_3637	Phosphoguanidinoacetate	39.7282	32.3251	8.48087	23.2218	46.2068	33.7361	1.16908e-09	1.16908e-09	1.16908e-09	1.16908e-09	1.16908e-09	1.16908e-09	C03166	Arginine and proline metabolism(ko00330);;Metabolic pathways(ko01100)	--	--	--	--	--	--	--	HMDB0003705	Organic compounds	Organic acids and derivatives	Carboxylic acids and derivatives	Amino acids, peptides, and analogues	188984	5115-19-5
pos_3644	Guaiacol	208.691	200.985	59.558	218.153	118.173	315.724	1.16908e-09	1.16908e-09	1.16908e-09	1.16908e-09	1.16908e-09	1.16908e-09	--	--	--	--	--	--	--	--	--	HMDB0001398	Organic compounds	Benzenoids	Phenols	Methoxyphenols	460	90-05-1
pos_3652	dexpanthenol	7797.61	4073.11	4753.19	3090.56	3400.31	4347.77	3196.2	3703.84	3723.12	2666.5	3684.36	3181.62	C05944	Pantothenate and CoA biosynthesis(ko00770)	--	--	--	--	--	--	--	HMDB0004231	Organic compounds	Organic oxygen compounds	Organooxygen compounds	Alcohols and polyols	131204	81-13-0
pos_3656	D-Pantothenic acid hemicalcium salt	4849.64	5939.05	1996.64	5248.88	7242.69	5318.63	42.316	39.3731	35.785	49.7342	44.5003	29.9421	--	--	--	--	--	--	--	--	--	--	--	--	--	--	--	--
pos_3669	Cis-zeatin-9-N-glucoside	1443.86	1361.57	422.664	1336.03	1549.95	1804.36	1.16908e-09	1.16908e-09	0.133246	2.51022	9.61669	1.16908e-09	--	--	--	--	--	--	--	--	--	HMDB0012202	Organic compounds	Organic oxygen compounds	Organooxygen compounds	Carbohydrates and carbohydrate conjugates	101921807	169565-72-4
pos_3673	2'-Deoxy-5-hydroxymethylcytidine-5'-diphosphate	528.541	351.337	107.127	369.475	362.012	378.915	1.16908e-09	1.16908e-09	1.16908e-09	1.16908e-09	1.16908e-09	1.16908e-09	C11038	Pyrimidine metabolism(ko00240)	--	--	--	--	--	--	--	--	--	--	--	--	--	--
pos_3678	dTDP-L-dihydrostreptose	89.7857	63.0078	8.39474	65.1522	114.631	103.348	1.16908e-09	1.16908e-09	1.16908e-09	1.16908e-09	1.16908e-09	1.16908e-09	C03442	Metabolic pathways(ko01100);;Biosynthesis of secondary metabolites(ko01110)	--	--	--	--	--	--	--	--	--	--	--	--	--	--
pos_3679	N-Acetyl-N6,O-didemethylpuromycin-5'-phosphate	187.628	267.662	11.1262	242.493	158.269	232.308	1.16908e-09	1.16908e-09	1.16908e-09	1.16908e-09	1.16908e-09	1.16908e-09	C07029	Biosynthesis of various secondary metabolites - part 2(ko00998);;Biosynthesis of secondary metabolites(ko01110);;Metabolic pathways(ko01100)	--	--	--	--	--	--	--	--	--	--	--	--	--	--
pos_3685	Lactamide	115.456	157.641	40.7943	142.679	179.617	125.996	1.16908e-09	1.16908e-09	1.16908e-09	1.16908e-09	1.16908e-09	1.16908e-09	--	--	--	--	--	--	--	--	--	--	--	--	--	--	--	--
pos_3687	Cytidine 5'-monophosphate (CMP)	168.531	49.529	44.1961	15.9775	15.7389	52.859	26.8215	29.5027	20.8496	10.4552	31.8898	25.2199	--	--	--	--	--	--	--	--	--	--	--	--	--	--	--	--
pos_3689	Phe Gly	41.8225	129.218	60.0983	119.512	88.5276	44.0187	8.37804	10.1499	8.87318	8.13677	9.00415	7.92296	--	--	--	--	--	--	--	--	--	--	--	--	--	--	--	--
pos_3690	Phe Ala	109.044	203.098	128.621	287.107	208.041	129.579	4.35998	4.80762	2.10416	3.04938	2.80049	1.16908e-09	--	--	--	--	--	--	--	--	--	--	--	--	--	--	--	--
pos_3696	Cotinine N-oxide	110.752	210.712	118.263	172.532	200.613	132.383	1.16908e-09	1.16908e-09	1.16908e-09	1.16908e-09	1.16908e-09	1.16908e-09	--	--	--	--	--	--	--	--	--	--	--	--	--	--	--	--
pos_3698	Portulacaxanthin I	88.2641	315.367	1025.17	142.301	93.291	119.897	1.16908e-09	5.19616	7.49508	1.27481	1.01656	2.68381	--	--	--	--	--	--	--	--	--	--	--	--	--	--	--	--
pos_3713	Tyr His Ile Thr	20.767	146.833	1.16908e-09	432.353	354.598	120.654	1.16908e-09	1.16908e-09	1.16908e-09	1.16908e-09	1.16908e-09	1.16908e-09	--	--	--	--	--	--	--	--	--	--	--	--	--	--	--	--
pos_3717	Corydaline	12.7732	74.728	9.49183	106.04	119.033	69.3873	1.16908e-09	1.16908e-09	1.16908e-09	1.16908e-09	1.16908e-09	1.16908e-09	C15530	Isoquinoline alkaloid biosynthesis(ko00950);;Biosynthesis of secondary metabolites(ko01110)	--	--	--	--	--	--	--	--	--	--	--	--	--	--
pos_3720	(R)-2-Methylmalate	28.589	179.452	16.4379	129.918	58.2456	122.494	1.16908e-09	1.16908e-09	1.16908e-09	1.16908e-09	1.16908e-09	1.16908e-09	C02612	Valine, leucine and isoleucine biosynthesis(ko00290);;2-Oxocarboxylic acid metabolism(ko01210);;Metabolic pathways(ko01100);;Biosynthesis of amino acids(ko01230);;C5-Branched dibasic acid metabolism(ko00660)	--	--	--	--	--	--	--	--	--	--	--	--	--	--
pos_3722	5-Hydroxyindol-2-carboxylic acid	224.382	538.415	183.41	667.369	476.183	934.228	23.3954	21.8941	20.2289	18.6595	17.6015	12.3451	--	--	--	--	--	--	--	--	--	--	--	--	--	--	--	--
pos_3732	3''-Oxogentamicin A2	408.96	484.424	123.828	377.488	419.904	331.013	1.16908e-09	1.16908e-09	1.16908e-09	1.16908e-09	1.16908e-09	1.16908e-09	C21265	Biosynthesis of secondary metabolites(ko01110)	--	--	--	--	--	--	--	--	--	--	--	--	--	--
pos_3736	Toluate	369.788	324.253	86.6912	200.316	194.934	289.241	2.96232	4.876	3.25834	4.03489	1.97022	1.16908e-09	C01454	Metabolic pathways(ko01100)	--	--	--	--	--	--	--	HMDB0029635	Organic compounds	Benzenoids	Benzene and substituted derivatives	Benzoic acids and derivatives	7470	99-94-5
pos_3737	4-hydroxy-3-methoxy-Cinnamic acid	59.8706	120.65	15.3278	101.999	180.552	86.7911	1.16908e-09	1.16908e-09	1.16908e-09	1.16908e-09	1.16908e-09	1.16908e-09	--	--	--	--	--	--	--	--	--	--	--	--	--	--	--	--
pos_3740	Dihydroshikonofuran	116.147	338.675	197.171	614.245	311.663	177.042	1.16908e-09	1.15874	1.12119	1.16908e-09	6.98464	1.29265	C18135	Ubiquinone and other terpenoid-quinone biosynthesis(ko00130)	--	--	--	--	--	--	--	--	--	--	--	--	--	--
pos_3745	8-C-Glucosylnaringenin	360.917	501.736	131.674	498.072	662.582	496.479	1.16908e-09	1.16908e-09	1.16908e-09	1.16908e-09	1.16908e-09	1.16908e-09	C16492	Flavonoid biosynthesis(ko00941)	--	--	--	--	--	--	--	--	--	--	--	--	--	--
pos_3751	His Ile Val	51.1628	87.2606	50.2395	142.406	117.461	59.3717	24.4036	2.76221	1.16908e-09	9.73198	2.57951	1.16908e-09	--	--	--	--	--	--	--	--	--	--	--	--	--	--	--	--
pos_3758	3-Chlorotyrosine	147.633	112.613	128.407	77.8559	50.1415	100.78	198.546	234.369	273.177	188.609	72.9631	172.068	--	--	--	--	--	--	--	--	--	--	--	--	--	--	--	--
pos_3773	Delphinidin 3-O-beta-D-glucoside 5-O-(6-coumaroyl-beta-D-glucoside)	16.8723	531.402	2098.39	127.751	56.0634	65.0495	1.16908e-09	1.16908e-09	1.16908e-09	1.16908e-09	1.16908e-09	1.16908e-09	C16351	Anthocyanin biosynthesis(ko00942)	--	--	--	--	--	--	--	--	--	--	--	--	--	--
pos_3776	1-Hydroxyphenazine	166.584	115.527	150.034	89.4186	91.5538	92.5104	119.054	131.043	135.787	122.68	114.568	104.197	C21477	Biosynthesis of secondary metabolites(ko01110)	--	--	--	--	--	--	--	--	--	--	--	--	--	--
pos_3780	7a-Hydroxy-O-carbamoyl-deacetylcephalosporin C	27.4889	249.266	83.4552	267.174	124.924	163.509	1.16908e-09	1.16908e-09	1.16908e-09	1.16908e-09	1.16908e-09	1.16908e-09	C06569	Metabolic pathways(ko01100);;Biosynthesis of secondary metabolites(ko01110);;Penicillin and cephalosporin biosynthesis(ko00311)	--	--	--	--	--	--	--	--	--	--	--	--	--	--
pos_3786	1,4-Benzodioxin-2(3H)-one	153.331	164.154	84.438	127.936	118.869	179.139	36.0328	21.8079	31.2307	14.1385	27.0458	15.8021	--	--	--	--	--	--	--	--	--	--	--	--	--	--	--	--
pos_3787	2,6-Dimethoxyphenol	692.233	741.505	121.035	798.591	577.895	790.953	1.16908e-09	1.03426	1.50248	0.933627	1.16908e-09	1.16908e-09	--	--	--	--	--	--	--	--	--	--	--	--	--	--	--	--
pos_3788	Syringic acid	2229.13	1881.29	436.625	1916.68	1520.24	2240.13	9.77804	5.07811	0.611674	9.65282	16.3941	0.837394	--	--	--	--	--	--	--	--	--	--	--	--	--	--	--	--
pos_3791	Danielone	998.505	885.857	360.788	811.123	702.2	1062.38	11.4255	11.6352	22.1248	12.5674	17.6869	7.28973	--	--	--	--	--	--	--	--	--	--	--	--	--	--	--	--
pos_3792	2-Deoxy-D-ribose 5-phosphate	1035.96	750.482	269.429	705.395	557.709	907.443	50.5565	51.64	59.7178	56.4676	52.0907	44.9226	C00673	Metabolic pathways(ko01100);;Pentose phosphate pathway(ko00030)	--	--	--	--	--	--	--	HMDB0001031	Organic compounds	Organic oxygen compounds	Organooxygen compounds	Carbohydrates and carbohydrate conjugates	45934311	102916-66-5
pos_3805	Deacetoxycephalosporin C	220.504	262.265	15.6076	207.653	152.681	224.374	1.16908e-09	1.16908e-09	1.16908e-09	1.16908e-09	1.16908e-09	1.16908e-09	C06565	Metabolic pathways(ko01100);;Biosynthesis of secondary metabolites(ko01110);;Penicillin and cephalosporin biosynthesis(ko00311)	--	--	--	--	--	--	--	--	--	--	--	--	--	--
pos_3824	Iridotrial	38.2228	103.228	255.299	221.281	277.298	319.648	3.87783	1.16908e-09	1.16908e-09	1.16908e-09	2.0885	1.16908e-09	C06070	Metabolic pathways(ko01100);;Biosynthesis of secondary metabolites(ko01110);;Monoterpenoid biosynthesis(ko00902)	LMPR0102070004	Iridotrial	-	-	Prenol Lipids [PR]	Isoprenoids [PR01]	C10 isoprenoids (monoterpenes) [PR0102]	--	--	--	--	--	--	--
pos_3825	Glutathionylspermidine	613.934	1410.02	1215.09	2544.77	2377.13	2375.8	1.16908e-09	1.16908e-09	1.16908e-09	1.16908e-09	1.16908e-09	1.16908e-09	C05730	Metabolic pathways(ko01100);;Glutathione metabolism(ko00480)	--	--	--	--	--	--	--	--	--	--	--	--	--	--
pos_3826	Prednisolone Acetate	12.8027	63.2366	73.3814	148.137	118.323	109.467	1.16908e-09	1.16908e-09	1.16908e-09	1.16908e-09	1.16908e-09	1.16908e-09	--	--	--	--	--	--	--	--	--	HMDB0014998	Organic compounds	Lipids and lipid-like molecules	Steroids and steroid derivatives	Hydroxysteroids	5755	50-24-8
pos_3827	Sucrose 6'-phosphate	339.053	235.426	32.5762	179.049	131.89	189.065	1.16908e-09	1.16908e-09	1.16908e-09	1.16908e-09	1.16908e-09	1.16908e-09	C02591	Starch and sucrose metabolism(ko00500);;Biosynthesis of secondary metabolites(ko01110);;Metabolic pathways(ko01100)	--	--	--	--	--	--	--	--	--	--	--	--	--	--
pos_3832	Isoeugenol	456.192	317.505	382.846	311.473	326.492	321.256	391.604	469.064	498.556	408.309	380.396	369.154	C10469	Phenylpropanoid biosynthesis(ko00940)	--	--	--	--	--	--	--	HMDB0005802	Organic compounds	Benzenoids	Phenols	Methoxyphenols	853433	5932-68-3
pos_3833	Propamocarb	129.661	2313.3	1370.87	1137.22	504.857	72.7353	114.071	29.509	14.4217	39.8728	179.381	31.7294	--	--	--	--	--	--	--	--	--	--	--	--	--	--	--	--
pos_3837	OA-6129 B1	374.389	226.588	146.267	300.765	264.412	383.625	1.16908e-09	1.16908e-09	1.16908e-09	1.16908e-09	1.16908e-09	1.16908e-09	C17373	Biosynthesis of secondary metabolites(ko01110);;Carbapenem biosynthesis(ko00332)	--	--	--	--	--	--	--	--	--	--	--	--	--	--
pos_3851	Gibberellin A14	2.16793	0.166515	5.48548	56.4223	12.0098	13.4781	1.16908e-09	1.16908e-09	1.16908e-09	1.16908e-09	1.16908e-09	0.648705	C11858	Diterpenoid biosynthesis(ko00904);;Biosynthesis of secondary metabolites(ko01110)	LMPR0104170015	Gibberellin A14	-	-	Prenol Lipids [PR]	Isoprenoids [PR01]	C20 isoprenoids (diterpenes) [PR0104]	--	--	--	--	--	--	--
pos_3852	Ile-Asp-OH	1559.31	1815.07	875.105	2262.78	1376.04	2138.57	134.422	152.263	163.419	145.937	135.328	114.166	--	--	--	--	--	--	--	--	--	--	--	--	--	--	--	--
pos_3859	(R)-5-Phosphomevalonate	1.16908e-09	1.76797	11.8541	10.3735	48.8268	6.94106	259.862	156.319	132.907	184.097	688.223	75.0808	C01107	Metabolic pathways(ko01100);;Biosynthesis of secondary metabolites(ko01110);;Terpenoid backbone biosynthesis(ko00900)	--	--	--	--	--	--	--	HMDB0001343	Organic compounds	Organic acids and derivatives	Organic phosphoric acids and derivatives	Phosphate esters	439400	73566-35-5
pos_3860	2-C-Methyl-D-erythritol 2,4-cyclodiphosphate	55.0324	28.0509	10.3776	40.5572	34.4474	36.5646	1.16908e-09	1.16908e-09	1.16908e-09	1.16908e-09	1.16908e-09	1.16908e-09	C11453	Terpenoid backbone biosynthesis(ko00900);;Biosynthesis of secondary metabolites(ko01110);;Metabolic pathways(ko01100)	--	--	--	--	--	--	--	--	--	--	--	--	--	--
pos_3861	Rutacridone	449.876	593.54	15.6827	289.509	258.524	393.213	3.27811	16.3012	5.44329	6.99809	1.51311	1.00392	C10738	Biosynthesis of secondary metabolites(ko01110);;Acridone alkaloid biosynthesis(ko01058)	--	--	--	--	--	--	--	--	--	--	--	--	--	--
pos_3862	dCDP	108.852	123.252	13.2039	107.821	134.356	130.853	1.16908e-09	1.16908e-09	1.16908e-09	1.16908e-09	1.16908e-09	1.16908e-09	C00705	Metabolic pathways(ko01100);;Pyrimidine metabolism(ko00240)	--	--	--	--	--	--	--	--	--	--	--	--	--	--
pos_3866	N-Hydroxy-L-phenylalanine	213.699	310.535	55.5151	259.08	222.921	270.679	34.4022	24.3743	11.6274	21.7845	89.8867	2.29237	C19712	Biosynthesis of secondary metabolites(ko01110);;Metabolic pathways(ko01100);;Cyanoamino acid metabolism(ko00460)	--	--	--	--	--	--	--	--	--	--	--	--	--	--
pos_3872	Glucotropaeolin	1613.31	3115.02	132.275	1292.99	2875.26	1573.31	1.16908e-09	1.16908e-09	1.16908e-09	1.16908e-09	1.16908e-09	1.16908e-09	C02153	Biosynthesis of secondary metabolites(ko01110);;Glucosinolate biosynthesis(ko00966);;2-Oxocarboxylic acid metabolism(ko01210)	--	--	--	--	--	--	--	HMDB0038419	Organic compounds	Organic oxygen compounds	Organooxygen compounds	Carbohydrates and carbohydrate conjugates	9548605	499-26-3
pos_3874	Cadabicine methyl ether	437.849	13.9893	3.98267	58.7568	1.16908e-09	5.80117	1.16908e-09	1.16908e-09	1.16908e-09	1.16908e-09	1.16908e-09	1.16908e-09	--	--	--	--	--	--	--	--	--	--	--	--	--	--	--	--
pos_3881	Tropone	187.198	251.468	43.9127	155.065	276.13	199.14	2.61287	1.7737	2.20308	0.616802	1.71591	1.28184	--	--	--	--	--	--	--	--	--	--	--	--	--	--	--	--
pos_3883	Benzyl alcohol	4779.36	7182.86	763.809	3677.66	6860.3	4013.65	61.8737	37.0978	44.6479	52.1511	43.8278	41.3334	C00556	Metabolic pathways(ko01100)	--	--	--	--	--	--	--	HMDB0003119	Organic compounds	Benzenoids	Benzene and substituted derivatives	Benzyl alcohols	244	100-51-6
pos_3885	Ureidoglycine	2416.07	3598.32	374.409	1880.09	3516.48	2112.45	63.6739	68.0099	64.5151	62.4327	61.0772	58.0911	--	--	--	--	--	--	--	--	--	--	--	--	--	--	--	--
pos_3886	(S)-Malate	382.734	453.551	84.4519	243.609	461.246	277.101	3.38726	0.820821	1.16908e-09	0.657074	0.957601	1.16908e-09	C00149	Pyruvate metabolism(ko00620);;Carbon fixation in photosynthetic organisms(ko00710);;Glyoxylate and dicarboxylate metabolism(ko00630);;Carbon metabolism(ko01200);;Metabolic pathways(ko01100);;Biosynthesis of secondary metabolites(ko01110);;Citrate cycle (TCA cycle)(ko00020)	--	--	--	--	--	--	--	HMDB0000156	Organic compounds	Organic acids and derivatives	Hydroxy acids and derivatives	Beta hydroxy acids and derivatives	222656	97-67-6
pos_3887	Benzylformate	170.101	156.066	65.777	124.361	129.763	178.245	1.16908e-09	1.18034	1.16908e-09	0.717477	1.03132	1.16908e-09	C07086	Phenylalanine metabolism(ko00360);;Metabolic pathways(ko01100)	--	--	--	--	--	--	--	HMDB0000209	Organic compounds	Benzenoids	Benzene and substituted derivatives	_	999	103-82-2
pos_3888	L-Phenylalanine	25.0031	120.269	25.4191	133.074	98.68	64.5925	4.67007	4.13535	3.58398	8.93177	3.295	1.95166	C00079	2-Oxocarboxylic acid metabolism(ko01210);;ABC transporters(ko02010);;Phenylalanine metabolism(ko00360);;Cyanoamino acid metabolism(ko00460);;Glucosinolate biosynthesis(ko00966);;Metabolic pathways(ko01100);;Aminoacyl-tRNA biosynthesis(ko00970);;Biosynthesis of various secondary metabolites - part 2(ko00998);;Phenylpropanoid biosynthesis(ko00940);;Phenylalanine, tyrosine and tryptophan biosynthesi…	--	--	--	--	--	--	--	--	--	--	--	--	--	--
pos_3889	Phenylacetothiohydroximate	8205.83	12380.5	957.71	6169.24	12083.9	6959.32	43.6951	34.155	43.6817	45.3937	33.8936	38.822	C03719	2-Oxocarboxylic acid metabolism(ko01210);;Glucosinolate biosynthesis(ko00966);;Biosynthesis of secondary metabolites(ko01110)	--	--	--	--	--	--	--	--	--	--	--	--	--	--
pos_3892	2-Hydroxy-3-keto-5-methylthiopentenyl-1-phosphate	183.738	155.726	29.8658	134.365	174.336	125.378	1.16908e-09	1.16908e-09	1.16908e-09	1.16908e-09	1.16908e-09	1.16908e-09	C15651	Metabolic pathways(ko01100);;Cysteine and methionine metabolism(ko00270)	--	--	--	--	--	--	--	--	--	--	--	--	--	--
pos_3902	Ser Val Arg Asp	215.243	521.325	466.563	883.426	1206.55	442.326	1.16908e-09	1.16908e-09	1.16908e-09	1.16908e-09	1.16908e-09	1.16908e-09	--	--	--	--	--	--	--	--	--	--	--	--	--	--	--	--
pos_3904	GDP-4-dehydro-6-deoxy-D-mannose	1234.76	1413.52	80.0015	828.722	1418.67	901.814	1.16908e-09	1.16908e-09	1.16908e-09	1.16908e-09	1.16908e-09	1.16908e-09	C01222	Amino sugar and nucleotide sugar metabolism(ko00520);;Metabolic pathways(ko01100);;Fructose and mannose metabolism(ko00051)	--	--	--	--	--	--	--	--	--	--	--	--	--	--
pos_3913	Pirimicarb	290.716	260.822	929.052	339.802	390.358	333.718	443.611	464.664	469.138	358.757	342.357	341.168	--	--	--	--	--	--	--	--	--	--	--	--	--	--	--	--
pos_3919	UDP-L-rhamnose	382.443	411.062	8.6168	246.59	431.879	271.701	1.16908e-09	1.16908e-09	1.16908e-09	1.16908e-09	1.16908e-09	1.16908e-09	C02199	Amino sugar and nucleotide sugar metabolism(ko00520);;Metabolic pathways(ko01100)	--	--	--	--	--	--	--	--	--	--	--	--	--	--
pos_3922	Lysyl-Lysine	6.16765	148.442	148.976	282.386	585.923	281.064	1.16908e-09	1.16908e-09	1.16908e-09	1.16908e-09	1.16908e-09	1.16908e-09	--	--	--	--	--	--	--	--	--	HMDB0028956	Organic compounds	Organic acids and derivatives	Carboxylic acids and derivatives	Amino acids, peptides, and analogues	128837	13184-13-9
pos_3925	Ailanthone	10182.6	27695.2	52874.1	60053.9	67551	57408	1.39772	1.16908e-09	1.16908e-09	1.16908e-09	1.16908e-09	0.268568	--	--	--	--	--	--	--	--	--	--	--	--	--	--	--	--
pos_3926	6-O-Methyldeacetylisoipecoside	94.2395	125.092	12.337	316.708	236.438	52.8897	1.16908e-09	1.16908e-09	1.16908e-09	1.16908e-09	1.16908e-09	1.16908e-09	C21566	Biosynthesis of secondary metabolites(ko01110);;Isoquinoline alkaloid biosynthesis(ko00950)	--	--	--	--	--	--	--	--	--	--	--	--	--	--
pos_3930	Gly Ile Ile	16.6357	21.2543	28.0525	50.9931	33.7913	15.5092	1.16908e-09	1.16908e-09	1.16908e-09	1.16908e-09	1.16908e-09	1.16908e-09	--	--	--	--	--	--	--	--	--	--	--	--	--	--	--	--
pos_3947	Abscisate	37.6216	64.1545	56.6078	151.801	68.8354	46.1833	1.16908e-09	1.16908e-09	1.16908e-09	1.75177	2.2413	1.16908e-09	C06082	Plant hormone signal transduction(ko04075);;Biosynthesis of secondary metabolites(ko01110);;Metabolic pathways(ko01100);;Carotenoid biosynthesis(ko00906)	--	--	--	--	--	--	--	HMDB0036093	Organic compounds	Lipids and lipid-like molecules	Prenol lipids	Sesquiterpenoids	5375200	7773-56-0
pos_3952	Estradiol-17beta	22.9713	59.8157	50.8187	129.691	87.1061	42.5809	1.16908e-09	2.52502	1.16908e-09	0.680137	1.16908e-09	1.16908e-09	C00951	Metabolic pathways(ko01100)	--	--	--	--	--	--	--	HMDB0000151	Organic compounds	Lipids and lipid-like molecules	Steroids and steroid derivatives	Estrane steroids	5757	50-28-2
pos_3965	Phenylalanyl-Glycine	53.3593	152.22	18.4896	113.771	97.4119	71.0358	11.5591	3.7481	3.60402	3.34462	3.10775	0.204244	--	--	--	--	--	--	--	--	--	HMDB0028995	Organic compounds	Organic acids and derivatives	Carboxylic acids and derivatives	Amino acids, peptides, and analogues	6992303	721-90-4
pos_3968	Probenecid glucuronide	801.389	727.565	2110.46	772.101	763.027	1255.63	1.16908e-09	1.16908e-09	1.16908e-09	1.16908e-09	1.16908e-09	1.16908e-09	--	--	--	--	--	--	--	--	--	--	--	--	--	--	--	--
pos_3969	Dihydrostreptomycin 6-phosphate	13.9708	74.9324	2.3449	69.7647	28.1901	92.1737	1.16908e-09	1.16908e-09	1.16908e-09	1.16908e-09	1.16908e-09	1.16908e-09	C01221	Biosynthesis of secondary metabolites(ko01110);;Metabolic pathways(ko01100)	--	--	--	--	--	--	--	--	--	--	--	--	--	--
pos_3970	UDP-N-acetylmuramoyl-L-alanyl-D-glutamate	4362.99	6006.97	3285.87	2510.67	2541.47	2442.61	17.6135	35.0283	40.6908	37.8408	20.8713	39.154	C00692	Metabolic pathways(ko01100)	--	--	--	--	--	--	--	--	--	--	--	--	--	--
pos_3972	N-Acetyl-L-2-amino-6-oxopimelate	355.785	285.296	82.2674	313.647	225.703	255.232	204.836	141.824	274.713	209.121	7.06154	146.732	C05539	Biosynthesis of amino acids(ko01230);;Biosynthesis of secondary metabolites(ko01110);;Metabolic pathways(ko01100);;Monobactam biosynthesis(ko00261);;Lysine biosynthesis(ko00300)	--	--	--	--	--	--	--	--	--	--	--	--	--	--
pos_3974	4-(3-Hydroxy-2-naphthyl)-2-oxobut-3-enoic acid	542.518	367.041	93.3737	435.249	337.248	375.938	427.199	303.923	573.838	425.266	1.16908e-09	298.88	C16210	Metabolic pathways(ko01100)	--	--	--	--	--	--	--	--	--	--	--	--	--	--
pos_3976	5-(N-Methyl-4,5-dihydro-1H-pyrrol-2-yl)pyridin-2-ol	206.498	164.583	98.3559	422.53	278.366	280.269	0.804454	0.0323073	0.00619738	0.704266	3.47571	1.16908e-09	C21075	Nicotinate and nicotinamide metabolism(ko00760);;Metabolic pathways(ko01100)	--	--	--	--	--	--	--	--	--	--	--	--	--	--
pos_3986	Delphinidin-3-(p-coumaroyl)-rutinoside-5-glucoside	1055.79	2479.68	497.196	3194.36	4297.32	3725.03	1.16908e-09	1.16908e-09	1.16908e-09	1.16908e-09	1.16908e-09	1.16908e-09	C16294	Anthocyanin biosynthesis(ko00942)	--	--	--	--	--	--	--	--	--	--	--	--	--	--
pos_3987	Phenethylamine	2834.5	1814.27	656.273	1307.82	2885.71	4943.85	78.8022	92.8939	95.1108	91.9959	100.227	80.1399	C05332	Phenylalanine metabolism(ko00360);;Metabolic pathways(ko01100)	--	--	--	--	--	--	--	HMDB0012275	Organic compounds	Benzenoids	Benzene and substituted derivatives	Phenethylamines	1001	64-04-0
pos_3988	3-Methylene-indolenine	964.354	800.732	508.909	737.421	760.489	1061.09	104.367	123.052	132.507	111.059	111.195	96.6494	--	--	--	--	--	--	--	--	--	HMDB0011664	Organic compounds	Organoheterocyclic compounds	Indoles and derivatives	_	170404	40642-83-9
pos_3990	Isoquinoline N-oxide	4752.65	3697.41	1270.11	2765.36	5110.32	8540.18	191.126	204.544	191.246	177.976	216.833	157.902	--	--	--	--	--	--	--	--	--	--	--	--	--	--	--	--
pos_3992	Hippurate	31.9855	76.5548	22.0634	49.2565	49.9631	58.3065	1.16908e-09	1.16908e-09	1.16908e-09	1.16908e-09	1.16908e-09	1.16908e-09	C01586	Phenylalanine metabolism(ko00360);;Metabolic pathways(ko01100)	--	--	--	--	--	--	--	HMDB0000714	Organic compounds	Benzenoids	Benzene and substituted derivatives	Benzoic acids and derivatives	464	495-69-2
pos_3993	3-amino-2-naphthoic acid	14467.1	9197.67	3054.32	6247.92	15093.3	26345.1	154.439	173.096	166.947	136.571	216.927	113.107	--	--	--	--	--	--	--	--	--	--	--	--	--	--	--	--
pos_3994	gamma-Glutamyltyramine	40.8211	98.6556	60.3375	177.251	115.367	67.439	3.49789	4.66824	1.16908e-09	1.16908e-09	2.46152	1.16908e-09	C20926	Metabolic pathways(ko01100)	--	--	--	--	--	--	--	--	--	--	--	--	--	--
pos_3998	Monocrotaline	172.683	225.624	196.167	242.753	197.853	181.39	106.85	101.586	126.866	111.41	108.077	95.8638	--	--	--	--	--	--	--	--	--	--	--	--	--	--	--	--
pos_40	Ivacaftor	1320.16	849.846	998.027	706.686	807.629	667.995	887.966	603.047	670.503	863.304	733.811	575.567	--	--	--	--	--	--	--	--	--	--	--	--	--	--	--	--
pos_4003	Loganin	921.835	561.617	228.722	396.962	319.91	491.944	1.16908e-09	1.16908e-09	1.16908e-09	1.16908e-09	1.16908e-09	1.16908e-09	C01433	Monoterpenoid biosynthesis(ko00902);;Biosynthesis of secondary metabolites(ko01110);;Metabolic pathways(ko01100)	LMPR0102070001	Loganin	-	-	Prenol Lipids [PR]	Isoprenoids [PR01]	C10 isoprenoids (monoterpenes) [PR0102]	--	--	--	--	--	--	--
pos_4004	Cys Pro Ile Arg	9.83973	174.377	37.5234	596.621	136.399	153.864	1.16908e-09	1.16908e-09	1.16908e-09	1.16908e-09	1.16908e-09	1.16908e-09	--	--	--	--	--	--	--	--	--	--	--	--	--	--	--	--
pos_4006	Deacetylisoipecoside	301.359	352.891	69.1474	292.812	337.566	420.9	1.16908e-09	1.16908e-09	1.16908e-09	1.16908e-09	1.16908e-09	1.16908e-09	C07304	Biosynthesis of secondary metabolites(ko01110);;Metabolic pathways(ko01100);;Isoquinoline alkaloid biosynthesis(ko00950)	--	--	--	--	--	--	--	--	--	--	--	--	--	--
pos_4019	His Tyr Val Arg	11.0782	43.3111	16.8103	186.223	153.465	6.75926	1.16908e-09	1.16908e-09	1.16908e-09	1.16908e-09	1.16908e-09	1.16908e-09	--	--	--	--	--	--	--	--	--	--	--	--	--	--	--	--
pos_4037	2-(2-Methylpropyl)thiazole	1287.83	872.282	531.283	700.813	1311.94	2047.11	183.369	234.407	233.337	211.614	176.67	205.708	--	--	--	--	--	--	--	--	--	HMDB0031862	Organic compounds	Organoheterocyclic compounds	Azoles	Thiazoles	62725	18640-74-9
pos_4038	N2-Succinyl-L-arginine	133.611	136.025	103.174	194.649	138.098	113.671	1.5656	2.45303	1.16908e-09	2.34041	1.24848	1.16908e-09	C03296	Arginine and proline metabolism(ko00330);;Metabolic pathways(ko01100)	--	--	--	--	--	--	--	--	--	--	--	--	--	--
pos_4040	1,2-Dehydroreticuline	220.645	208.473	179.02	257.398	299.583	215.923	15.0856	1.53371	1.16908e-09	5.73507	9.19272	2.59785	C06167	Metabolic pathways(ko01100);;Biosynthesis of secondary metabolites(ko01110);;Isoquinoline alkaloid biosynthesis(ko00950)	--	--	--	--	--	--	--	--	--	--	--	--	--	--
pos_4046	dTDP-L-epivancosamine	97.3462	137.696	59.0627	85.2781	48.5834	76.1163	1.65182	2.85193	3.62666	1.79784	1.34412	2.86293	C12321	Biosynthesis of secondary metabolites(ko01110);;Metabolic pathways(ko01100)	--	--	--	--	--	--	--	--	--	--	--	--	--	--
pos_4047	dTDP-L-mycarose	68.9515	329.237	28.556	31.8467	3.47996	93.5814	1.16908e-09	1.16908e-09	1.48342	1.16908e-09	1.16908e-09	1.16908e-09	C11916	Polyketide sugar unit biosynthesis(ko00523);;Biosynthesis of secondary metabolites(ko01110);;Metabolic pathways(ko01100)	--	--	--	--	--	--	--	--	--	--	--	--	--	--
pos_4051	UDP-2-acetamido-2,6-dideoxy-beta-L-talose	109.276	243.614	4.40671	89.6336	193.287	107.246	6.45763	1.16908e-09	1.16908e-09	4.85422	3.67183	2.81987	C20768	Metabolic pathways(ko01100)	--	--	--	--	--	--	--	--	--	--	--	--	--	--
pos_4073	Benzaldehyde	1540.52	1187.97	1190.69	1126.13	1185.92	1191.77	636.392	726.448	772.398	690.139	627.208	693.432	C00261	Metabolic pathways(ko01100)	--	--	--	--	--	--	--	--	--	--	--	--	--	--
pos_4090	Umbelliferone	335.625	267.067	258.894	240.721	265.243	262.361	160.656	172.963	189.882	160.53	143.211	168.703	C09315	Biosynthesis of secondary metabolites(ko01110);;Phenylpropanoid biosynthesis(ko00940)	--	--	--	--	--	--	--	--	--	--	--	--	--	--
pos_4098	Indoxyl	103011	83838.2	96562.4	79760.9	85511.6	81216.6	67531	77244.6	84413.5	72353.3	67648.8	69291.5	C05658	Tryptophan metabolism(ko00380)	--	--	--	--	--	--	--	--	--	--	--	--	--	--
pos_4103	2-Oxo-7-methylthioheptanoic acid	5183.11	3455.63	607.567	2589.93	1838.22	2433.6	58.8706	55.8131	68.7148	52.459	40.3902	45.3431	C17220	Glucosinolate biosynthesis(ko00966);;Biosynthesis of secondary metabolites(ko01110);;2-Oxocarboxylic acid metabolism(ko01210)	--	--	--	--	--	--	--	--	--	--	--	--	--	--
pos_4108	(3S,4R)-3,4-Dihydroxycyclohexa-1,5-diene-1,4-dicarboxylate	207.661	146.52	212.684	113.679	127.63	100.979	154.622	191.875	206.896	138.247	136.198	160.956	C06318	Metabolic pathways(ko01100)	--	--	--	--	--	--	--	--	--	--	--	--	--	--
pos_4132	Cyanidin 3-O-rutinoside	3575.09	2154.92	692.076	2178.59	9287.74	1380.78	1.16908e-09	11.9873	2.74584	1.56784	3.19323	9.95713	C08620	Anthocyanin biosynthesis(ko00942)	LMPK12010452	Cyanidin 3-O-rutinoside	-	Meralop; Sambucin; Keracyanin	Polyketides [PK]	Flavonoids [PK12]	Anthocyanidins [PK1201]	--	--	--	--	--	--	--
pos_4191	(R)-1-Aminopropan-2-ol	508.289	399.756	489.575	394.939	414.818	401.391	333.353	402.229	425.7	362.962	335.474	354.536	C03194	Glycine, serine and threonine metabolism(ko00260);;Metabolic pathways(ko01100);;Porphyrin and chlorophyll metabolism(ko00860)	--	--	--	--	--	--	--	--	--	--	--	--	--	--
pos_4194	2-Deoxy-D-ribose 1-phosphate	240.27	145.951	30.7224	107.744	55.5946	100.857	38.8776	42.7189	42.1596	36.4655	33.7702	26.8985	C00672	Pentose phosphate pathway(ko00030);;Metabolic pathways(ko01100);;Pyrimidine metabolism(ko00240)	--	--	--	--	--	--	--	HMDB0001351	Organic compounds	Organic oxygen compounds	Organooxygen compounds	Carbohydrates and carbohydrate conjugates	439287	17210-42-3
pos_4196	2-Amino-2-deoxyisochorismate	79.7293	75.5817	58.8613	65.5182	54.3525	52.0771	32.3044	28.8541	65.9365	33.3906	1.42604	40.0006	C18054	Biosynthesis of secondary metabolites(ko01110);;Metabolic pathways(ko01100)	--	--	--	--	--	--	--	--	--	--	--	--	--	--
pos_42	2-Hydroxy-3-oxosuccinate	2.54001	0.0815454	2.6246	0.00382288	0.0200247	0.135172	0.434956	0.0492023	2.02999	1.16908e-09	0.0013631	1.16908e-09	C03459	Metabolic pathways(ko01100);;Glyoxylate and dicarboxylate metabolism(ko00630)	--	--	--	--	--	--	--	--	--	--	--	--	--	--
pos_4203	Antibiotic JI-20A	56.2217	371.449	16.4993	515.592	156.55	160.109	1.16908e-09	1.16908e-09	1.16908e-09	1.16908e-09	1.16908e-09	1.16908e-09	C17704	Biosynthesis of secondary metabolites(ko01110)	--	--	--	--	--	--	--	--	--	--	--	--	--	--
pos_4204	6'-Oxo-G418	518.824	508.818	491.852	586.329	448.483	424.131	373.508	356.982	359.17	401.203	380.916	314.212	C21268	Biosynthesis of secondary metabolites(ko01110)	--	--	--	--	--	--	--	--	--	--	--	--	--	--
pos_4211	Pinobanksin 3-O-acetate	294.8	295.641	123.279	203.981	117.317	435.365	1.16908e-09	1.16908e-09	0.0272275	1.16908e-09	1.16908e-09	1.16908e-09	C16418	Flavonoid biosynthesis(ko00941)	--	--	--	--	--	--	--	--	--	--	--	--	--	--
pos_4224	2-Chloro-L-phenylalanine	67598.9	56089	62674	50433.4	54875.7	51957.7	57723.1	64829.9	72420.4	59509	59274.8	53950.5	--	--	--	--	--	--	--	--	--	--	--	--	--	--	--	--
pos_4230	Orcinol gentiobioside	2196.51	827.14	1339.27	1074.31	3558.84	889.797	1.21292	1.16908e-09	1.16908e-09	0.0376647	3.08957	0.241314	--	--	--	--	--	--	--	--	--	--	--	--	--	--	--	--
pos_4233	Pelargonidin 3-O-beta-D-sambubioside	2902.56	1172.67	401.928	1181.17	1185.85	1606.1	1.16908e-09	1.16908e-09	1.16908e-09	1.16908e-09	1.16908e-09	1.16908e-09	C20489	Anthocyanin biosynthesis(ko00942)	--	--	--	--	--	--	--	--	--	--	--	--	--	--
pos_4240	Valyl-Tryptophan	56.2766	125.992	87.8819	226.231	118.368	176.678	1.16908e-09	1.16908e-09	4.96136	1.16908e-09	4.36425	1.16908e-09	--	--	--	--	--	--	--	--	--	HMDB0029138	Organic compounds	Organic acids and derivatives	Carboxylic acids and derivatives	Amino acids, peptides, and analogues	168182	24587-37-9
pos_4243	Thr Ala Ala Arg	14506.9	13114.9	15885.5	34826.4	24654	39435.4	4.45452	1.16908e-09	1.16908e-09	1.01588	2.21589	1.16908e-09	--	--	--	--	--	--	--	--	--	--	--	--	--	--	--	--
pos_4246	5''-Phosphoribosylparomamine	192.411	300.626	96.2865	220.959	108.519	302.074	1.16908e-09	1.16908e-09	1.16908e-09	1.16908e-09	1.16908e-09	1.16908e-09	C21260	Biosynthesis of secondary metabolites(ko01110)	--	--	--	--	--	--	--	--	--	--	--	--	--	--
pos_4251	Bulleyaconitine A	149.749	1000.57	186.528	1990.78	2575.82	561.111	1.16908e-09	1.16908e-09	1.16908e-09	1.16908e-09	1.16908e-09	1.16908e-09	--	--	--	--	--	--	--	--	--	--	--	--	--	--	--	--
pos_4264	L-Norleucine	35.7513	38.8294	79.798	71.0037	68.7228	55.0375	8.90281	7.48983	5.81268	7.54682	7.46041	3.40908	--	--	--	--	--	--	--	--	--	--	--	--	--	--	--	--
pos_4265	cis-3-(Carboxy-ethyl)-3,5-cyclo-hexadiene-1,2-diol	186.378	360.658	130.809	246.542	198.132	340.494	30.8353	30.5108	42.3517	26.4279	29.6059	25.1866	C11588	Phenylalanine metabolism(ko00360);;Metabolic pathways(ko01100)	--	--	--	--	--	--	--	--	--	--	--	--	--	--
pos_4266	Norajmaline	348.916	566.207	546.649	2089.05	1922.1	1936.06	9.38371	14.2192	1.16908e-09	1.16908e-09	4.38317	1.16908e-09	C11810	Indole alkaloid biosynthesis(ko00901);;Biosynthesis of secondary metabolites(ko01110)	--	--	--	--	--	--	--	--	--	--	--	--	--	--
pos_4267	5-Amino-6-(5'-phospho-D-ribitylamino)uracil	387.469	82.0086	83.3195	126.931	107.457	160.416	0.03172	1.16908e-09	2.73839	0.350856	1.16908e-09	1.16908e-09	C04454	Riboflavin metabolism(ko00740);;Metabolic pathways(ko01100);;Biosynthesis of secondary metabolites(ko01110)	--	--	--	--	--	--	--	HMDB0003841	Organic compounds	Organic oxygen compounds	Organooxygen compounds	Carbohydrates and carbohydrate conjugates	18666812	71491-01-5
pos_4269	Ala Gly Arg Pro	117.993	267.015	485.383	628.645	369.588	506.751	1.16908e-09	1.58116	1.16908e-09	2.51494	1.16908e-09	1.16908e-09	--	--	--	--	--	--	--	--	--	--	--	--	--	--	--	--
pos_4270	19-Chloroproansamitocin	22.4617	104.522	117.354	99.7896	68.2016	61.6926	1.16908e-09	1.16908e-09	1.16908e-09	1.16908e-09	1.16908e-09	1.16908e-09	C20134	Biosynthesis of secondary metabolites(ko01110)	--	--	--	--	--	--	--	--	--	--	--	--	--	--
pos_4281	4'-Methoxy-2',3,7-trihydroxyisoflavanone	967.17	1436.13	1857.81	884.433	671.437	795.224	4.2092	0.00436211	20.0946	5.61951	8.6097	1.24251	--	--	--	--	--	--	--	--	--	--	--	--	--	--	--	--
pos_4282	Psilocybin	924.842	473.312	124.027	269.636	91.8226	373.097	1.16908e-09	0.92834	1.16908e-09	1.16908e-09	1.16908e-09	1.16908e-09	C07576	Indole alkaloid biosynthesis(ko00901);;Biosynthesis of secondary metabolites(ko01110)	--	--	--	--	--	--	--	--	--	--	--	--	--	--
pos_4290	Furmecyclox	794.216	296.272	235.842	628.763	428.024	346.324	15.7617	17.3011	26.0553	26.0624	24.9421	16.9279	--	--	--	--	--	--	--	--	--	--	--	--	--	--	--	--
pos_4292	dTDP-4-oxo-alpha-D-xylose	80.7289	95.4163	54.9632	98.3005	66.3446	129.833	1.16908e-09	1.16908e-09	1.16908e-09	1.16908e-09	1.16908e-09	1.16908e-09	C21351	Polyketide sugar unit biosynthesis(ko00523);;Biosynthesis of secondary metabolites(ko01110)	--	--	--	--	--	--	--	--	--	--	--	--	--	--
pos_43	Momilactone A	426.529	270.059	379.868	240.269	322.397	227.575	321.727	226.823	135.024	266.413	247.507	216.783	C18015	Biosynthesis of secondary metabolites(ko01110);;Diterpenoid biosynthesis(ko00904)	LMPR0104080002	momilactone A	6beta,18-epoxy-9beta-pimara-7,15-diene-3,18-dione	3-oxo-9beta-pimara-7,15-dien-19,6beta-olide; Momilacton A	Prenol Lipids [PR]	Isoprenoids [PR01]	C20 isoprenoids (diterpenes) [PR0104]	--	--	--	--	--	--	--
pos_4307	(S)-Cheilanthifoline	216.998	360.897	323.37	401.886	278.497	466.53	35.6609	47.4235	39.9531	32.3008	41.9997	37.8036	C05174	Isoquinoline alkaloid biosynthesis(ko00950);;Metabolic pathways(ko01100);;Biosynthesis of secondary metabolites(ko01110)	--	--	--	--	--	--	--	--	--	--	--	--	--	--
pos_4316	5-Phosphoribosylamine	81.0963	36.1645	3.57455	25.9085	79.5341	36.6468	2.38906	1.16908e-09	1.16908e-09	0.276096	0.189299	1.02901	C03090	Purine metabolism(ko00230);;Alanine, aspartate and glutamate metabolism(ko00250);;Biosynthesis of secondary metabolites(ko01110);;Metabolic pathways(ko01100)	--	--	--	--	--	--	--	--	--	--	--	--	--	--
pos_4317	Dillapional	255.344	179.519	52.573	217.71	466.41	167.892	1.16908e-09	1.16908e-09	1.16908e-09	1.16908e-09	1.16908e-09	1.16908e-09	--	--	--	--	--	--	--	--	--	--	--	--	--	--	--	--
pos_4320	dGMP	147.219	161.446	120.001	138.227	242.36	108.472	10.7308	26.1213	29.8835	15.8687	15.0535	26.1616	C00362	Purine metabolism(ko00230);;Metabolic pathways(ko01100)	--	--	--	--	--	--	--	HMDB0001044	Organic compounds	Nucleosides, nucleotides, and analogues	Purine nucleotides	Purine deoxyribonucleotides	65059	902-04-5
pos_4330	2-Oxo-5-methylthiopentanoic acid	120.298	138.677	38.5334	85.268	177.622	146.431	1.66851	0.729002	2.51663	0.741263	1.14614	0.897342	C17211	2-Oxocarboxylic acid metabolism(ko01210);;Glucosinolate biosynthesis(ko00966);;Biosynthesis of secondary metabolites(ko01110)	--	--	--	--	--	--	--	--	--	--	--	--	--	--
pos_4332	Indolylmethylthiohydroximate	234.334	922.089	53.6938	559.251	467.079	880.181	3.24019	0.0543936	2.54053	2.66481	1.79139	0.984725	C16516	Metabolic pathways(ko01100);;Biosynthesis of secondary metabolites(ko01110);;Glucosinolate biosynthesis(ko00966);;Tryptophan metabolism(ko00380);;2-Oxocarboxylic acid metabolism(ko01210)	--	--	--	--	--	--	--	--	--	--	--	--	--	--
[truncated: 1,242 more rows]
